# Supplementary material for: Loci Associated with N-Glycosylation of Human Immunoglobulin G Show Pleiotropy with Autoimmune Diseases and Haematological Cancers
Source: PLoS Genet. 2013 Jan 31;9(1):e1003225. doi: 10.1371/journal.pgen.1003225 (PMC3561084; doi:10.1371/journal.pgen.1003225)
Supplement: Table S1 — The description of 23 quantitative IgG glycosylation traits measured by UPLC and 54 derived traits. (XLS) [file pgen.1003225.s002.xls]

## Sheet: ST1 - Traits description
GROUP	Edinburgh_Code	Zagreb_Code	Structure	DESCRIPTION	FORMULA
Total IgG glycans (neutral + charged)	IGP1	GP1		The percentage of FA1 glycan in total IgG glycans	GP1 / GP* 100
	IGP2	GP2		The percentage of A2 glycan in total IgG glycans	GP2 / GP* 100
	IGP3	GP4		The percentage of FA2 glycan in total IgG glycans	GP4 / GP* 100
	IGP4	GP5		The percentage of M5 glycan in total IgG glycans	GP5 / GP* 100
	IGP5	GP6		The percentage of FA2B glycan in total IgG glycans	GP6 / GP* 100
	IGP6	GP7		The percentage of A2G1 glycan in total IgG glycans	GP7 / GP* 100
	IGP7	GP8		The percentage of FA2[6]G1 glycan in total IgG glycans	GP8 / GP* 100
	IGP8	GP9		The percentage of FA2[3]G1 glycan in total IgG glycans	GP9 / GP* 100
	IGP9	GP10		The percentage of FA2[6]BG1 glycan in total IgG glycans	GP10 / GP* 100
	IGP10	GP11		The percentage of FA2[3]BG1 glycan in total IgG glycans	GP11 / GP* 100
	IGP11	GP12		The percentage of A2G2 glycan in total IgG glycans	GP12 / GP* 100
	IGP12	GP13		The percentage of A2BG2 glycan in total IgG glycans	GP13 / GP* 100
	IGP13	GP14		The percentage of FA2G2 glycan in total IgG glycans	GP14 / GP* 100
	IGP14	GP15		The percentage of FA2BG2 glycan in total IgG glycans	GP15 / GP* 100
	IGP15	GP16		The percentage of FA2G1S1 glycan in total IgG glycans	GP16 / GP * 100
	IGP16	GP17		The percentage of A2G2S1 glycan in total IgG glycans	GP17/ GP * 100
	IGP17	GP18		The percentage of FA2G2S1 glycan in total IgG glycans	GP18 / GP * 100
	IGP18	GP19		The percentage of FA2BG2S1 glycan in total IgG glycans	GP19 / GP * 100
	IGP19	GP20		Structure not determined	GP20 / GP * 100
	IGP20	GP21		The percentage of A2G2S2 glycan in total IgG glycans	GP21 / GP * 100
	IGP21	GP22		The percentage of A2BG2S2 glycan in total IgG glycans	GP22 / GP * 100
	IGP22	GP23		The percentage of FA2G2S2 glycan in total IgG glycans	GP23 / GP * 100
	IGP23	GP24		The percentage of FA2BG2S2 glycan in total IgG glycans	GP24 / GP * 100
Total IgG glycans - derived parameters	IGP24	FGS/(FG+FGS)		The percentage of sialylation of fucosylated galactosylated structures without bisecting GlcNAc in total IgG glycans	SUM(GP16 + GP18 + GP23) / SUM(GP16 + GP18 + GP23 + GP8 + GP9 + GP14)* 100
	IGP25	FBGS/(FBG+FBGS)		The percentage of sialylation of fucosylated galactosylated structures with bisecting GlcNAc in total IgG glycans	SUM(GP19 + GP24) / SUM(GP19 + GP24 + GP10 + GP11 + GP15)* 100
	IGP26	FGS/(F+FG+FGS)		The percentage of sialylation of all fucosylated structures without bisecting GlcNAc in total IgG glycans	SUM(GP16 + GP18 + GP23) / SUM(GP16 + GP18 + GP23 + GP4 + GP8 + GP9 + GP14)* 100
	IGP27	FBGS/(FB+FBG+FBGS)		The percentage of sialylation of all fucosylated structures with bisecting GlcNAc in total IgG glycans	SUM(GP19 + GP24) / SUM(GP19 + GP24 + GP6 + GP10 + GP11 + GP15)* 100
	IGP28	FG1S1/(FG1+FG1S1)		The percentage of monosialylation of fucosylated monogalactosylated structures in total IgG glycans	GP16 / SUM(GP16 + GP8 + GP9)* 100
	IGP29	FG2S1/(FG2+FG2S1+FG2S2)		The percentage of monosialylation of fucosylated digalactosylated structures in total IgG glycans	GP18 / SUM(GP18 + GP14 + GP23)* 100
	IGP30	FG2S2/(FG2+FG2S1+FG2S2)		The percentage of disialylation of fucosylated digalactosylated structures in total IgG glycans	GP23 / SUM(GP23 + GP14 + GP18)* 100
	IGP31	FBG2S1/(FBG2+FBG2S1+FBG2S2)		The percentage of monosialylation of fucosylated digalactosylated structures with bisecting GlcNAc in total IgG glycans	GP19 / SUM(GP19 + GP15 + GP24)* 100
	IGP32	FBG2S2/(FBG2+FBG2S1+FBG2S2)		The percentage of disialylation of fucosylated digalactosylated structures with bisecting GlcNAc in total IgG glycans	GP24 / SUM(GP24 + GP15 + GP19)* 100
	IGP33	FtotalS1/FtotalS2		Ratio of all fucosylated (+/- bisecting GlyNAc) monosialylated and disialylated structures in total IgG glycans	SUM(GP16 + GP18 + GP19) / SUM(GP23 + GP24)
	IGP34	FS1/FS2		Ratio of fucosylated (without bisecting GlcNAc) monosialylated and disialylated structures in total IgG glycans	SUM(GP16 + GP18) / GP23
	IGP35	FBS1/FBS2		Ratio of fucosylated (with bisecting GlcNAc) monosialylated and disialylated structures in total IgG glycans	GP19 / GP24
	IGP36	FBStotal/FStotal		Ratio of all fucosylated sialylated structures with and without bisecting GlcNAc	SUM(GP19 + GP24) / SUM(GP16 + GP18 + GP23)
	IGP37	FBS1/FS1		Ratio of fucosylated monosialylated structures with and without bisecting GlcNAc	GP19 / SUM(GP16 + GP18)
	IGP38	FBS1/(FS1+FBS1)		The incidence of bisecting GlcNAc in all fucosylated monosialylated structures in total IgG glycans	GP19 / SUM(GP16 + GP18 + GP19)
	IGP39	FBS2/FS2		Ratio of fucosylated disialylated structures with and without bisecting GlcNAc	GP24 / GP23
	IGP40	FBS2/(FS2+FBS2)		The incidence of bisecting GlcNAc in all fucosylated disialylated structures in total IgG glycans	GP24 / SUM(GP23 + GP24)
					GP = SUM(GP1:GP24)
Neutral IgG glycans	IGP41	GP1n		The percentage of FA1 glycan in total neutral IgG glycans (GPn)	GP1 / GPn* 100
	IGP42	GP2n		The percentage of A2 glycan in total neutral IgG glycans (GPn)	GP2 / GPn* 100
	IGP43	GP4n		The percentage of FA2 glycan in total neutral IgG glycans (GPn)	GP4 / GPn* 100
	IGP44	GP5n		The percentage of M5 glycan in total neutral IgG glycans (GPn)	GP5 / GPn* 100
	IGP45	GP6n		The percentage of FA2B glycan in total neutral IgG glycans (GPn)	GP6 / GPn* 100
	IGP46	GP7n		The percentage of A2G1 glycan in total Ineutral IgG glycans (GPn)	GP7 / GPn* 100
	IGP47	GP8n		The percentage of FA2[6]G1 glycan in total neutral IgG glycans (GPn)	GP8 / GPn* 100
	IGP48	GP9n		The percentage of FA2[3]G1 glycan in total neutral IgG glycans (GPn)	GP9 / GPn* 100
	IGP49	GP10n		The percentage of FA2[6]BG1 glycan in total neutral IgG glycans (GPn)	GP10 / GPn* 100
	IGP50	GP11n		The percentage of FA2[3]BG1 glycan in total neutral IgG glycans (GPn)	GP11 / GPn* 100
	IGP51	GP12n		The percentage of A2G2 glycan in total neutral IgG glycans (GPn)	GP12 / GPn* 100
	IGP52	GP13n		The percentage of A2BG2 glycan in total neutral IgG glycans (GPn)	GP13 / GPn* 100
	IGP53	GP14n		The percentage of FA2G2 glycan in total neutral IgG glycans (GPn)	GP14 / GPn* 100
	IGP54	GP15n		The percentage of FA2BG2 glycan in total neutral IgG glycans (GPn)	GP15 / GPn* 100
Neutral IgG glycans - derived parameters	IGP55	G0n		The percentage of agalactosylated structures in total neutral IgG glycans	SUM(GP1n: GP6n)
	IGP56	G1n		The percentage of monogalactosylated structures in total neutral IgG glycans	SUM(GP7n: GP11n)
	IGP57	G2n		The percentage of digalactosylated structures in total neutral IgG glycans	SUM(GP12n: GP15n)
	IGP58	Fn total		The percentage of all fucosylated (+/- bisecting GlcNAc) structures in total neutral IgG glycans	SUM(GP1n+ GP4n+ GP5n+ GP6n+ GP8n+ GP9n+ GP10n+ GP11n+ GP14n+ GP15n)
	IGP59	FG0n total/G0n		The percentage of fucosylation of agalactosylated structures	SUM(GP1n+ GP4n+ GP5n+ GP6n) / G0n * 100
	IGP60	FG1n total/G1n		The percentage of fucosylation of monogalactosylated structures	SUM(GP8n+ GP9n+ GP10n+ GP11n) / G1n * 100
	IGP61	FG2n total /G2n		The percentage of fucosylation of digalactosylated structures	SUM(GP14n+ GP15) / G2n * 100
	IGP62	Fn		The percentage of fucosylated (without bisecting GlcNAc) structures in total neutral IgG glycans	SUM(GP1n+ GP4n+ GP5n+ GP8n+ GP9n+ GP14n)
	IGP63	FG0n/G0n		The percentage of fucosylation (without bisecting GlcNAc) of agalactosylated structures	SUM(GP1n+ GP4n+ GP5n) / G0n * 100
	IGP64	FG1n/G1n		The percentage of fucosylation (without bisecting GlcNAc) of monogalactosylated structures	SUM(GP8n+ GP9n) / G1n * 100
	IGP65	FG2n/G2n		The percentage of fucosylation (without bisecting GlcNAc) of digalactosylated structures	GP14n/ G2n * 100
	IGP66	FBn		The percentage of fucosylated (with bisecting GlcNAc) structures in total neutral IgG glycans	SUM(GP6n + GP10n + GP11n + GP15n)
	IGP67	FBG0n/G0n		The percentage of fucosylation (with bisecting GlcNAc) of agalactosylated structures	GP6n/ G0n * 100
	IGP68	FBG1n/G1n		The percentage of fucosylation (with bisecting GlcNAc) of monogalactosylated structures	SUM(GP10n + GP11n) / G1n * 100
	IGP69	FBG2n/G2n		The percentage of fucosylation (with bisecting GlcNAc) of digalactosylated structures	GP15) / G2n * 100
	IGP70	FBn/Fn		Ratio of fucosylated structures with and without bisecting GlcNAc	FBn/ Fn * 100
	IGP71	FBn/Fn total		The incidence of bisecting GlcNAc in all fucosylated structures in total neutral IgG glycans	FBn/ Fn total * 100
	IGP72	Fn/(Bn + FBn)		Ratio of fucosylated non-bisecting GlcNAc structures and all structures with bisecting GlcNAc	Fn/(GP13n + FBn )
	IGP73	Bn/(Fn + FBn)		Ratio of structures with bisecting GlcNAc and all fucosylated structures (+/- bisecting GlcNAc)	GP13n/ (Fn+ FBn ) * 1000
	IGP74	FBG2n/FG2n		Ratio of fucosylated digalactosylated structures with and without bisecting GlcNAc	GP15n/GP14n
	IGP75	FBG2n /(FG2n + FBG2n )		The incidence of bisecting GlcNAc in all fucosylated digalactosylated structures in total neutral IgG glycans	GP15n/(GP14n + GP15n) * 100
	IGP76	FG2n/(BG2n + FBG2n)		Ratio of fucosylated digalactosylated non-bisecting GlcNAc structures and all digalactosylated structures with bisecting GlcNAc	GP14n/(GP13n + GP15n)
	IGP77	BG2n/(FG2n + FBG2n)		Ratio of digalactosylated structures with bisecting GlcNAc and all fucosylated digalactosylated structures (+/- bisecting GlcNAc)	GP15n/(GP14n + GP15n) * 1000
					GPn = SUM(GP1n:GP15n)
