# Supplementary material for: Loci Associated with N-Glycosylation of Human Immunoglobulin G Show Pleiotropy with Autoimmune Diseases and Haematological Cancers
Source: PLoS Genet. 2013 Jan 31;9(1):e1003225. doi: 10.1371/journal.pgen.1003225 (PMC3561084; doi:10.1371/journal.pgen.1003225)
Supplement: Table S3 — Summary data for all single-nucleotide polymorphisms and traits with suggestive associations (p<1×10-5) with glycans measured by UPLC. (XLS) [file pgen.1003225.s004.xls]

## Sheet: ST3-Summary of Loci
Trait	SNP	Chr	Position (Build 36)	Alleles		Effect Allele Freq.	Avg Imputation Quality	n	npops	POOLED				CROATIA-Vis		CROATIA-Korcula		ORCADES		NSPHS
				Non-Effect	Effect					beta	se(beta)	chi2	p	beta	se(beta)	beta	se(beta)	beta	se(beta)	beta	se(beta)
IGP1	rs12465996	2	102755026	T	C	0.86448	0.701041	2202	4	0.243052	0.0530954	20.9548	4.70236e-06	0.331753	0.08706	0.245367	0.0891345	0.136112	0.132371	0.095212	0.158416
IGP1	rs1794265	6	32782715	G	C	0.945895	0.654148	2202	4	-0.30142	0.0673102	20.0531	7.53194e-06	0.0978036	0.209494	-0.362805	0.0734184	-0.0046138	0.435373	-0.199738	0.374299
IGP1	rs4711279	6	31910444	G	C	0.824401	0.954829	2202	4	-0.177408	0.0385692	21.1575	4.2305e-06	-0.0841054	0.0777756	-0.280153	0.0532637	-0.0912845	0.110449	0.0121016	0.117477
IGP1	rs4930564	11	67739857	A	G	0.413354	0.858361	2202	4	-0.180856	0.0330511	29.9427	4.44995e-08	-0.0825917	0.0564918	-0.245854	0.0538057	-0.205137	0.073688	-0.234202	0.117442
IGP1	rs7946212	11	67738763	A	T	0.405206	0.97503	2202	4	0.145399	0.031923	20.7452	5.24622e-06	0.0939479	0.0531158	0.183502	0.0519004	0.159065	0.0743251	0.167097	0.115806
IGP1	rs6591335	11	67733388	T	C	0.595017	0.983577	2202	4	-0.144756	0.031788	20.737	5.26874e-06	-0.0934715	0.0527047	-0.183424	0.0518581	-0.157974	0.073921	-0.167018	0.115642
IGP1	rs7931502	11	67716183	A	C	0.586683	0.887944	2202	4	0.177768	0.0324922	29.9329	4.47262e-08	0.0807559	0.0555172	0.244052	0.0534064	0.19876	0.0709417	0.233116	0.116683
IGP1	rs10896300	11	67710348	A	G	0.595332	0.999927	2202	4	-0.143781	0.0315432	20.7772	5.15922e-06	-0.0929245	0.0523115	-0.182771	0.0515526	-0.155179	0.0729452	-0.167269	0.115152
IGP1	rs11228151	11	67705947	G	C	0.397458	0.972301	2202	4	0.144357	0.0320124	20.3348	6.50069e-06	0.0909592	0.0530772	0.187842	0.052215	0.150181	0.0740709	0.171424	0.118019
IGP1	rs7126326	11	67703851	T	G	0.595273	0.999511	2202	4	-0.1439	0.0315464	20.8074	5.07858e-06	-0.0929873	0.0523151	-0.182997	0.0515592	-0.1552	0.0729491	-0.1674	0.11518
IGP1	rs7122250	11	67703048	T	C	0.595265	0.999413	2202	4	-0.143921	0.031547	20.8128	5.06439e-06	-0.092985	0.0523155	-0.183039	0.0515603	-0.155235	0.0729506	-0.167403	0.115185
IGP1	rs7945995	11	67694878	A	G	0.595217	0.99904	2202	4	-0.144023	0.0315494	20.8393	4.99469e-06	-0.0930191	0.0523165	-0.183265	0.0515672	-0.15526	0.0729532	-0.167471	0.115205
IGP1	rs4930561	11	67688337	A	G	0.51067	0.999961	2202	4	0.171363	0.0301387	32.3285	1.30192e-08	0.0694991	0.0504599	0.227115	0.0497217	0.212947	0.0669964	0.272625	0.11119
IGP1	rs10896298	11	67688035	T	C	0.510601	0.998528	2202	4	0.171441	0.0301575	32.3177	1.30914e-08	0.0694672	0.0504938	0.227105	0.0497406	0.213341	0.0670461	0.27279	0.111333
IGP1	rs1894204	11	67686247	T	C	0.585699	0.876638	2202	4	0.179162	0.0327008	30.0175	4.28156e-08	0.0808677	0.0563489	0.24349	0.0533983	0.201822	0.0713852	0.233074	0.116828
IGP1	rs1540209	11	67685096	A	C	0.593878	0.973166	2202	4	-0.147284	0.0319073	21.3072	3.91252e-06	-0.0963503	0.0533992	-0.184728	0.0518448	-0.160298	0.0735992	-0.167694	0.11555
IGP1	rs6591334	11	67681135	A	G	0.599714	0.928048	2202	4	-0.14953	0.0326749	20.9426	4.73257e-06	-0.097787	0.0555076	-0.185096	0.052536	-0.162501	0.0752222	-0.171649	0.117013
IGP1	rs6487053	12	7260585	T	C	0.503991	0.986914	2202	4	-0.14589	0.0312505	21.7941	3.03531e-06	-0.101582	0.0539357	-0.215713	0.0504593	-0.161714	0.0709137	0.0272163	0.106235
IGP1	rs12228393	12	7259449	T	C	0.495478	0.988646	2202	4	0.145426	0.0312309	21.6827	3.21687e-06	0.101707	0.053931	0.214203	0.0503904	0.161744	0.0709026	-0.0270927	0.106183
IGP1	rs4329748	12	7255709	T	C	0.494146	0.999533	2202	4	0.145049	0.0311064	21.7435	3.11641e-06	0.103439	0.0535248	0.211863	0.0502182	0.161744	0.0709026	-0.0268088	0.106016
IGP1	rs1057225	12	7254841	G	C	0.494142	0.999324	2202	4	0.145056	0.0311093	21.7415	3.11971e-06	0.103422	0.0535342	0.211885	0.0502218	0.161766	0.0709048	-0.0268261	0.106017
IGP1	rs12424618	12	7236069	A	G	0.503804	0.963828	2202	4	-0.148136	0.0316466	21.9113	2.85546e-06	-0.109707	0.0555009	-0.212507	0.0504307	-0.165747	0.0715659	0.0423916	0.108204
IGP1	rs12828421	12	7226484	T	C	0.513425	0.916112	2202	4	-0.159134	0.0323658	24.1742	8.8003e-07	-0.111195	0.0569563	-0.221724	0.051747	-0.190859	0.0727505	0.0146444	0.109134
IGP1	rs7973719	12	7226080	T	C	0.48651	0.915739	2202	4	0.159147	0.0323706	24.1711	8.81469e-07	0.111198	0.0569606	0.221786	0.051759	0.190847	0.0727538	-0.0147384	0.109163
IGP1	rs7310539	12	7221263	G	C	0.487114	0.912993	2202	4	0.147596	0.0323749	20.7842	5.14053e-06	0.103734	0.0567467	0.216717	0.0516876	0.165421	0.0729461	-0.0442959	0.110904
IGP1	rs2270180	17	17125827	T	C	0.117166	1	2202	4	-0.214864	0.0482101	19.8633	8.31805e-06	-0.210942	0.0817545	-0.216249	0.0720903	-0.251939	0.119971	-0.094515	0.230998
IGP1	rs16961493	17	17111710	A	G	0.117757	0.997219	2202	4	-0.214542	0.048151	19.8525	8.36552e-06	-0.201282	0.0814779	-0.223108	0.0720829	-0.251939	0.119971	-0.094515	0.230998
IGP1	rs7219012	17	17109041	A	T	0.130595	0.899752	2202	4	-0.219138	0.0479488	20.8871	4.87158e-06	-0.203146	0.0810537	-0.236409	0.0724843	-0.218386	0.117782	-0.179827	0.221812
IGP1	rs2294155	17	17091677	A	G	0.117856	0.997254	2202	4	-0.215443	0.0481437	20.0257	7.64083e-06	-0.200882	0.0814965	-0.225525	0.0720193	-0.251583	0.12007	-0.0947906	0.231156
IGP1	rs16961474	17	17087344	A	G	0.882223	0.995509	2202	4	0.215671	0.0481816	20.0365	7.59789e-06	0.201967	0.0816008	0.22525	0.0720386	0.251179	0.120213	0.0955583	0.231319
IGP1	rs9896078	17	17086944	T	C	0.852091	0.991807	2202	4	0.211898	0.0436216	23.5966	1.18797e-06	0.214905	0.0730203	0.228174	0.0674723	0.198191	0.101263	0.0771684	0.219259
IGP1	rs9890243	17	17086692	A	G	0.852109	0.991635	2202	4	0.211861	0.0436241	23.5856	1.19477e-06	0.215015	0.0730299	0.227992	0.0674715	0.198167	0.101269	0.0772338	0.219289
IGP1	rs12600635	17	17083621	A	G	0.145265	0.989935	2202	4	-0.227249	0.0438251	26.8879	2.1561e-07	-0.251118	0.0737264	-0.22698	0.0674655	-0.198645	0.101602	-0.149611	0.222986
IGP1	rs6502557	17	16901703	A	G	0.861939	0.86135	2202	4	0.217179	0.0478038	20.6401	5.54239e-06	0.275368	0.081145	0.157942	0.0667998	0.364456	0.145836	0.0468939	0.261685
IGP1	rs9948784	18	71026149	A	G	0.987309	0.3584	785	1	-1.8106	0.370634	23.8646	1.03356e-06	-1.8106	0.370634	NA	NA	NA	NA	NA	NA
IGP1	rs464783	21	41718350	T	C	0.605805	0.990616	2202	4	-0.14182	0.0309667	20.9742	4.65521e-06	-0.123165	0.0523268	-0.192184	0.0504545	-0.11148	0.0722193	-0.0649334	0.10367
IGP1	rs459498	21	41716897	A	G	0.606015	0.992817	2202	4	-0.14167	0.0309314	20.9777	4.64657e-06	-0.123051	0.0522148	-0.191951	0.0504101	-0.111453	0.0722147	-0.0647703	0.103615
IGP1	rs459482	21	41715661	G	C	0.594938	0.934231	2202	4	-0.150852	0.0317518	22.5718	2.02433e-06	-0.132136	0.053786	-0.199168	0.0512513	-0.119399	0.0732359	-0.0742054	0.112461
IGP2	rs10157166	1	212551573	T	C	0.587781	0.992748	2223	4	0.142598	0.0312239	20.857	4.94872e-06	0.202823	0.0520654	0.0735998	0.0516896	0.136246	0.0694183	0.208255	0.11545
IGP2	rs9308433	1	212523632	T	C	0.408224	0.95768	2223	4	-0.145731	0.0314704	21.4435	3.64402e-06	-0.181408	0.0520034	-0.0913555	0.0524184	-0.157181	0.070067	-0.204717	0.117609
IGP2	rs7731390	5	131749648	G	C	0.947724	0.725115	2223	4	0.377132	0.0802142	22.1047	2.58181e-06	0.185142	0.12998	0.520952	0.12904	0.37115	0.190218	0.715997	0.342309
IGP2	rs11959505	5	126754187	A	T	0.168232	0.928011	2223	4	0.187452	0.0421637	19.7652	8.75635e-06	0.231458	0.0666022	0.107347	0.0675575	0.333529	0.101154	-0.141113	0.222353
IGP2	rs10519938	5	126751220	T	G	0.168215	0.92705	2223	4	0.18768	0.0421832	19.795	8.62069e-06	0.231522	0.0666177	0.107573	0.0675956	0.333707	0.101219	-0.139295	0.222581
IGP2	rs6881894	5	126750758	A	G	0.168199	0.926431	2223	4	0.187725	0.0421965	19.792	8.63431e-06	0.231538	0.0666304	0.10767	0.0676199	0.333731	0.101273	-0.13918	0.222617
IGP2	rs10519937	5	126749752	T	C	0.831854	0.923867	2223	4	-0.188022	0.0422557	19.7992	8.60196e-06	-0.231738	0.0667057	-0.108084	0.0677388	-0.3341	0.101424	0.139348	0.222651
IGP2	rs10519936	5	126747744	T	C	0.83192	0.920813	2223	4	-0.188298	0.0423285	19.789	8.64786e-06	-0.232188	0.066847	-0.108362	0.0678161	-0.334711	0.101662	0.139681	0.22279
IGP2	rs1363388	5	126741505	A	G	0.165114	0.808606	2223	4	0.203177	0.0452489	20.162	7.11507e-06	0.239993	0.0701852	0.133077	0.0741952	0.347686	0.109281	-0.138621	0.22354
IGP2	rs3909351	5	126735749	T	C	0.165028	0.803984	2223	4	0.203805	0.0453833	20.1668	7.09737e-06	0.240526	0.0704809	0.134057	0.07441	0.347709	0.109347	-0.138203	0.223762
IGP2	rs1422318	5	126733819	A	G	0.835044	0.801462	2223	4	-0.204336	0.045454	20.2091	6.94212e-06	-0.240531	0.0704876	-0.135053	0.0746841	-0.347762	0.109441	0.138099	0.223781
IGP2	rs3097645	6	33061258	G	C	0.874158	0.794488	2223	4	-0.209227	0.0457054	20.9557	4.70024e-06	-0.168792	0.119816	-0.236442	0.0664889	-0.126635	0.0873525	-0.353756	0.138961
IGP2	rs2051549	6	32838064	A	G	0.374836	0.990152	2223	4	0.161995	0.0330038	24.0923	9.18279e-07	0.166917	0.0554014	0.13459	0.0554572	0.219694	0.0723804	0.113377	0.114535
IGP2	rs7453920	6	32837990	A	G	0.625224	0.990266	2223	4	-0.162023	0.0330029	24.1018	9.13762e-07	-0.166917	0.0554014	-0.134672	0.055453	-0.219694	0.0723804	-0.113377	0.114535
IGP2	rs7768538	6	32837799	A	C	0.37488	0.990341	2223	4	0.162221	0.0330007	24.1639	8.84776e-07	0.166917	0.0554014	0.135241	0.0554429	0.219694	0.0723804	0.113377	0.114535
IGP2	rs762815	6	32837620	G	C	0.625037	0.990417	2223	4	-0.162404	0.0329973	24.2233	8.57891e-07	-0.166917	0.0554014	-0.135772	0.0554268	-0.219694	0.0723804	-0.113377	0.114535
IGP2	rs2071551	6	32837437	T	C	0.375046	0.990493	2223	4	0.162569	0.0329933	24.2786	8.33584e-07	0.166917	0.0554014	0.136257	0.0554075	0.219694	0.0723804	0.113377	0.114535
IGP2	rs2006165	6	32836765	A	G	0.375189	0.99072	2223	4	0.162754	0.0329872	24.343	8.06184e-07	0.166917	0.0554014	0.136807	0.0553788	0.219694	0.0723804	0.113377	0.114535
IGP2	rs2395256	6	32836566	T	C	0.375376	0.991061	2223	4	0.162927	0.0329768	24.4101	7.78602e-07	0.166917	0.0554014	0.137339	0.0553296	0.219694	0.0723804	0.113377	0.114535
IGP2	rs4248169	6	32836532	A	C	0.375457	0.991213	2223	4	0.163055	0.0329683	24.4611	7.58267e-07	0.166917	0.0554014	0.137736	0.0552894	0.219694	0.0723804	0.113377	0.114535
IGP2	rs1023449	6	32835883	A	C	0.62446	0.991326	2223	4	-0.163174	0.0329589	24.5108	7.38947e-07	-0.166917	0.0554014	-0.138111	0.055245	-0.219694	0.0723804	-0.113377	0.114535
IGP2	rs7753017	6	32835303	A	G	0.624507	0.991326	2223	4	-0.163064	0.0329661	24.4672	7.5587e-07	-0.166917	0.0554014	-0.137772	0.055279	-0.219694	0.0723804	-0.113377	0.114535
IGP2	rs1049110	6	32834781	T	C	0.346019	0.975976	2223	4	0.185264	0.0338545	29.9465	4.44126e-08	0.183917	0.0567014	0.15579	0.0569056	0.22816	0.0743323	0.209778	0.118123
IGP2	rs2301271	6	32833171	A	G	0.624656	0.991326	2223	4	-0.162712	0.0329837	24.3356	8.09301e-07	-0.166917	0.0554014	-0.136707	0.0553622	-0.21969	0.0723808	-0.113377	0.114535
IGP2	rs3213484	6	32833040	A	T	0.375406	0.991403	2223	4	0.16277	0.0329809	24.357	8.00364e-07	0.166884	0.0554026	0.136916	0.0553477	0.21969	0.0723808	0.113377	0.114535
IGP2	rs3213485	6	32832697	T	C	0.624525	0.991442	2223	4	-0.162817	0.0329789	24.3739	7.93375e-07	-0.166851	0.0554037	-0.137091	0.0553371	-0.219689	0.072381	-0.113377	0.114535
IGP2	rs9276558	6	32832039	A	G	0.62417	0.991922	2223	4	-0.163034	0.0329561	24.4727	7.53687e-07	-0.166655	0.0554105	-0.138012	0.0552228	-0.219673	0.0723812	-0.113377	0.114535
IGP2	rs6918401	6	32830603	T	C	0.622979	0.947369	2223	4	-0.16275	0.0330786	24.2073	8.65033e-07	-0.164165	0.0554861	-0.139307	0.0557247	-0.219587	0.0723864	-0.113452	0.114545
IGP2	rs2213569	6	32829552	T	C	0.377759	0.914728	2223	4	0.16343	0.0331871	24.2509	8.45697e-07	0.164306	0.0555973	0.140749	0.0561309	0.219602	0.0723882	0.113512	0.114552
IGP2	rs9276524	6	32828509	A	G	0.378129	0.895263	2223	4	0.163677	0.0332399	24.247	8.47377e-07	0.164314	0.0556142	0.141244	0.0563684	0.219615	0.0723882	0.113532	0.114564
IGP2	rs9276522	6	32828440	T	C	0.37819	0.892344	2223	4	0.163726	0.033248	24.2494	8.46324e-07	0.164334	0.0556172	0.141338	0.0564045	0.219612	0.0723891	0.113524	0.114565
IGP2	rs2213571	6	32827915	G	C	0.377238	0.862369	2223	4	0.162883	0.0333618	23.8372	1.04838e-06	0.164355	0.0556328	0.138409	0.0569463	0.219621	0.0723908	0.113584	0.114579
IGP2	rs2213572	6	32827782	A	G	0.623932	0.842767	2223	4	-0.161831	0.0334414	23.4183	1.30331e-06	-0.164367	0.0556379	-0.134945	0.0573393	-0.219635	0.0723905	-0.113624	0.114581
IGP2	rs2157327	6	32827469	T	G	0.378511	0.788452	2223	4	0.157412	0.0336789	21.8454	2.95524e-06	0.160458	0.0558104	0.126841	0.0582194	0.217457	0.0726656	0.113691	0.114584
IGP2	rs9276490	6	32826659	A	G	0.629637	0.776946	2223	4	-0.155086	0.0336514	21.2392	4.05397e-06	-0.164402	0.055669	-0.113591	0.0583799	-0.219661	0.0723922	-0.113683	0.114588
IGP2	rs9276482	6	32826140	T	C	0.373966	0.783495	2223	4	0.159189	0.0336455	22.3857	2.23028e-06	0.16441	0.0556955	0.126007	0.0583172	0.21966	0.0723934	0.113689	0.114594
IGP2	rs9276466	6	32824430	T	G	0.620194	0.824879	2223	4	-0.164984	0.0334467	24.3318	8.1089e-07	-0.164403	0.0557164	-0.144155	0.0572763	-0.219683	0.0723936	-0.11375	0.114601
IGP2	rs9276454	6	32823824	A	G	0.620309	0.832272	2223	4	-0.164979	0.0334346	24.3482	8.04024e-07	-0.164424	0.0557375	-0.144165	0.0571923	-0.219698	0.0723936	-0.113774	0.114605
IGP2	rs9276447	6	32823547	T	G	0.379639	0.836938	2223	4	0.164977	0.0334265	24.3593	7.99387e-07	0.16442	0.0557515	0.144181	0.0571346	0.219726	0.0723964	0.113803	0.114609
IGP2	rs9276440	6	32822761	A	T	0.6204	0.840903	2223	4	-0.164954	0.033419	24.3635	7.97663e-07	-0.16443	0.055765	-0.14414	0.0570818	-0.219731	0.0723972	-0.113796	0.114612
IGP2	rs9276432	6	32820362	T	C	0.620641	0.852561	2223	4	-0.165407	0.033406	24.5165	7.36763e-07	-0.164785	0.055813	-0.145134	0.0569635	-0.219757	0.0723987	-0.113879	0.114628
IGP2	rs9276431	6	32820225	T	C	0.620658	0.852961	2223	4	-0.165476	0.0334069	24.5356	7.29511e-07	-0.164802	0.0558141	-0.14531	0.0569669	-0.219765	0.0723986	-0.113875	0.114629
IGP2	rs9276430	6	32820160	T	C	0.618946	0.857328	2223	4	-0.167342	0.0333758	25.1387	5.33506e-07	-0.162367	0.0559114	-0.153384	0.0567111	-0.21975	0.072398	-0.113893	0.11463
IGP2	rs9276429	6	32820082	A	G	0.379323	0.853915	2223	4	0.165604	0.0334106	24.5683	7.1721e-07	0.164859	0.055831	0.145636	0.0569662	0.219744	0.0723997	0.113882	0.114632
IGP2	rs9276428	6	32820063	T	G	0.379307	0.854496	2223	4	0.165667	0.0334107	24.5868	7.10349e-07	0.16487	0.0558325	0.145805	0.0569646	0.219744	0.0723997	0.113892	0.114635
IGP2	rs2213567	6	32819633	G	C	0.619068	0.860789	2223	4	-0.167915	0.0333794	25.3059	4.89211e-07	-0.162423	0.055924	-0.154971	0.0567139	-0.219747	0.072399	-0.113925	0.11464
IGP2	rs2213568	6	32819554	A	C	0.620808	0.857602	2223	4	-0.166122	0.0334145	24.7162	6.64236e-07	-0.16493	0.0558458	-0.14703	0.0569682	-0.219769	0.0724001	-0.113946	0.114645
IGP2	rs2227128	6	32819378	T	C	0.62083	0.858549	2223	4	-0.166177	0.0334135	24.7342	6.58052e-07	-0.164932	0.0558471	-0.147198	0.0569612	-0.219769	0.0724003	-0.113925	0.114646
IGP2	rs2395252	6	32819300	G	C	0.379149	0.859573	2223	4	0.166221	0.0334127	24.7486	6.53153e-07	0.164947	0.0558503	0.147307	0.0569542	0.219773	0.0723996	0.113948	0.114647
IGP2	rs7773149	6	32814020	A	G	0.621157	0.942778	2223	4	-0.171735	0.0332719	26.6417	2.44903e-07	-0.163344	0.0561129	-0.164916	0.0559884	-0.219936	0.0724044	-0.114418	0.114732
IGP2	rs9276311	6	32812637	T	C	0.621288	0.938967	2223	4	-0.172235	0.0332863	26.774	2.28689e-07	-0.163478	0.056139	-0.166141	0.0560305	-0.219969	0.0724039	-0.114501	0.114737
IGP2	rs2859071	6	32811344	T	C	0.621068	0.915776	2223	4	-0.172715	0.0333488	26.8226	2.23013e-07	-0.163717	0.0561974	-0.167143	0.0562701	-0.220011	0.0724058	-0.114623	0.114742
IGP2	rs9276234	6	32808826	A	T	0.621159	0.895724	2223	4	-0.173034	0.0334128	26.8187	2.2346e-07	-0.163875	0.0562306	-0.167785	0.0565456	-0.220048	0.0724047	-0.114716	0.114745
IGP2	rs9276197	6	32807565	T	C	0.621283	0.895153	2223	4	-0.173049	0.0334206	26.8108	2.24385e-07	-0.163951	0.0562408	-0.167722	0.056573	-0.220068	0.072405	-0.114748	0.114745
IGP2	rs7751856	6	32806966	A	C	0.378396	0.903372	2223	4	0.173253	0.0334237	26.8692	2.17704e-07	0.164146	0.056293	0.168001	0.0565352	0.220127	0.0724049	0.11501	0.114743
IGP2	rs2859113	6	32805763	G	C	0.378202	0.914508	2223	4	0.173783	0.033411	27.0544	1.97812e-07	0.164238	0.0563104	0.169345	0.0564574	0.220148	0.0724046	0.115318	0.114733
IGP2	rs592229	6	32038420	T	G	0.370283	0.995923	2223	4	0.147871	0.033239	19.7911	8.63817e-06	0.124408	0.0550386	0.141774	0.0558491	0.212871	0.0743473	0.119851	0.116654
IGP2	rs3094093	6	30787607	A	T	0.107418	0.712399	2223	4	0.223056	0.0498083	20.055	7.5247e-06	0.221897	0.112832	0.227914	0.0643602	0.137642	0.128159	0.408254	0.212057
IGP2	rs917402	7	150600468	T	C	0.884654	0.996743	2223	4	0.252506	0.0483069	27.3227	1.72179e-07	0.154233	0.0776012	0.202644	0.0861652	0.381649	0.100296	0.611934	0.187748
IGP2	rs7781265	7	150581873	A	G	0.881973	0.923263	2223	4	0.299192	0.0501331	35.6164	2.40251e-09	0.237056	0.0802965	0.270029	0.0897515	0.35043	0.101697	0.67747	0.213444
IGP2	rs7812088	7	150550762	A	G	0.872553	0.981847	2223	4	0.297511	0.0471183	39.8682	2.71695e-10	0.244499	0.0778456	0.270953	0.0803172	0.336659	0.0977962	0.637109	0.196763
IGP2	rs1122979	7	150546004	A	G	0.875183	0.906046	2223	4	0.313384	0.0493214	40.3723	2.09899e-10	0.26957	0.0839556	0.281359	0.0827464	0.341271	0.0993035	0.684179	0.214414
IGP2	rs6967282	7	150538127	A	G	0.239142	0.784203	2223	4	-0.199174	0.0400592	24.7208	6.62654e-07	-0.141259	0.0677384	-0.16337	0.0647086	-0.285777	0.085018	-0.526914	0.188832
IGP2	rs1563636	7	150537829	T	C	0.247751	0.753578	2223	4	-0.200998	0.0404404	24.7032	6.68716e-07	-0.144684	0.0680724	-0.167563	0.0655006	-0.284669	0.0861896	-0.511504	0.189108
IGP2	rs6583440	7	50332228	A	G	0.627679	0.993206	2223	4	0.16567	0.0320617	26.7001	2.37615e-07	0.147457	0.053673	0.196303	0.051324	0.135313	0.0718908	0.176444	0.137929
IGP2	rs7802443	7	50328511	G	C	0.387976	0.985299	2223	4	-0.159969	0.0318656	25.2015	5.16426e-07	-0.148026	0.0536179	-0.188626	0.0512371	-0.141545	0.0724511	-0.110359	0.123509
IGP2	rs6421315	7	50325753	G	C	0.369	0.95478	2223	4	-0.190216	0.0323816	34.5062	4.24898e-09	-0.180224	0.0555465	-0.203261	0.0515073	-0.184925	0.0747873	-0.180292	0.116361
IGP2	rs7789913	7	50323241	T	C	0.61881	0.997172	2223	4	0.18523	0.0315286	34.5154	4.22901e-09	0.166496	0.053889	0.196926	0.0500858	0.197864	0.0731056	0.177649	0.114791
IGP2	rs6583437	7	50320813	A	G	0.636701	0.980452	2223	4	0.192861	0.0319417	36.4562	1.56133e-09	0.16215	0.0545261	0.208857	0.0506245	0.204639	0.0736817	0.220503	0.120043
IGP2	rs7782210	7	50319291	A	G	0.379019	0.98411	2223	4	-0.186707	0.0317558	34.5681	4.11586e-09	-0.163037	0.0545548	-0.199926	0.0503558	-0.206168	0.073337	-0.17505	0.115206
IGP2	rs7781977	7	50316680	T	C	0.694735	0.995972	2223	4	0.170072	0.0332323	26.1905	3.09333e-07	0.10308	0.0562966	0.200171	0.0518665	0.209076	0.0824331	0.229301	0.118624
IGP2	rs7805434	7	50311296	G	C	0.305166	0.991846	2223	4	-0.16978	0.0332913	26.0084	3.3994e-07	-0.103144	0.0563437	-0.200219	0.0519165	-0.207427	0.0829876	-0.229323	0.11863
IGP2	rs9886239	7	50307097	A	C	0.32083	0.976448	2223	4	-0.16311	0.0331496	24.2106	8.63572e-07	-0.104197	0.056834	-0.19176	0.051828	-0.204381	0.0816975	-0.180854	0.113002
IGP2	rs17732497	7	50306619	A	C	0.695788	0.973974	2223	4	0.170847	0.0335765	25.8905	3.61336e-07	0.104018	0.0574488	0.200374	0.0520747	0.206759	0.0831725	0.229818	0.118936
IGP2	rs4917017	7	50305778	A	G	0.705309	0.917413	2223	4	0.174794	0.0349261	25.0466	5.59601e-07	0.105243	0.0597175	0.197912	0.0537999	0.211472	0.0844898	0.293344	0.136342
IGP2	rs11774682	8	31153817	T	C	0.966154	0.426236	1203	2	-0.827626	0.171507	23.2865	1.39577e-06	-0.80257	0.227796	NA	NA	-0.860417	0.260594	NA	NA
IGP2	rs1334809	9	27116415	T	G	0.884653	0.957378	2223	4	0.2206	0.04951	19.853	8.36324e-06	0.317635	0.0808718	0.229512	0.0900768	0.00460295	0.110804	0.253517	0.140912
IGP2	rs11255400	10	7927627	A	G	0.931314	0.899887	2223	4	0.286322	0.0639108	20.0706	7.46349e-06	0.387639	0.0985855	0.232599	0.101044	0.20443	0.163759	-0.0285474	0.386394
IGP2	rs7953959	12	96052271	T	C	0.490438	0.997214	2223	4	0.138949	0.0311872	19.8498	8.37724e-06	0.202577	0.0523245	0.0874699	0.0509316	0.130683	0.0723374	0.117904	0.107664
IGP2	rs8009488	14	65349289	T	C	0.561228	0.965381	2223	4	-0.159589	0.031287	26.0183	3.38194e-07	-0.0600759	0.0516805	-0.247136	0.0502318	-0.111122	0.0740154	-0.326607	0.120988
IGP2	rs12878546	14	65348273	T	C	0.561299	0.975263	2223	4	-0.159362	0.0311271	26.2116	3.05978e-07	-0.0601001	0.0514598	-0.246272	0.0498367	-0.110796	0.0738424	-0.325877	0.120864
IGP2	rs10149555	14	65347410	A	G	0.561197	0.988061	2223	4	-0.158147	0.0309163	26.1666	3.13199e-07	-0.0603129	0.0506674	-0.246098	0.0497744	-0.110729	0.0738211	-0.320747	0.119901
IGP2	rs10149325	14	65347120	A	G	0.407459	0.801473	2223	4	-0.244732	0.0348467	49.3241	2.16982e-12	-0.169459	0.056586	-0.366786	0.0566681	-0.150409	0.0801239	-0.249112	0.150673
IGP2	rs3924222	14	65343491	T	C	0.407038	0.802067	2223	4	-0.243639	0.0348384	48.9078	2.68286e-12	-0.169188	0.0565819	-0.367029	0.0566831	-0.147104	0.0800724	-0.241557	0.150141
IGP2	rs4078408	14	65342587	A	G	0.286918	0.8563	2223	4	-0.195639	0.0370037	27.9524	1.24335e-07	-0.15931	0.0589573	-0.317215	0.0623021	-0.0646057	0.0844598	-0.139818	0.149387
IGP2	rs6573632	14	65342400	A	G	0.543053	0.827455	2223	4	0.16468	0.0334067	24.3004	8.24223e-07	0.0769903	0.0543027	0.301041	0.0544568	0.0486716	0.0764905	0.238101	0.143141
IGP2	rs8006608	14	65336577	T	G	0.961327	0.81229	2223	4	-0.449707	0.0883722	25.8958	3.60358e-07	-0.511797	0.137422	-0.446154	0.163789	-0.431383	0.171407	0.219753	0.514233
IGP2	rs8007846	14	65332716	A	G	0.480048	0.980215	2223	4	0.186358	0.0314188	35.1817	3.0034e-09	0.135723	0.0518241	0.28306	0.0509997	0.105225	0.0768492	0.133553	0.107277
IGP2	rs8018379	14	65331690	G	C	0.562524	0.947097	2223	4	-0.231147	0.0321508	51.6884	6.50458e-13	-0.162771	0.0532137	-0.356329	0.0520665	-0.132035	0.0785923	-0.159481	0.109434
IGP2	rs11850120	14	65330132	T	C	0.41507	0.975647	2223	4	0.184591	0.0317923	33.7112	6.39314e-09	0.100689	0.0520465	0.254705	0.051788	0.168563	0.0784076	0.272424	0.108669
IGP2	rs4073415	14	65329283	A	G	0.508562	0.98615	2223	4	-0.218848	0.0311689	49.2995	2.19717e-12	-0.171518	0.0511853	-0.310699	0.05065	-0.160907	0.0764658	-0.12868	0.107324
IGP2	rs4073416	14	65329147	T	C	0.4248	0.987647	2223	4	0.188132	0.0315129	35.6408	2.3727e-09	0.117553	0.0516787	0.2547	0.0513053	0.160603	0.0774149	0.254937	0.107967
IGP2	rs7151846	14	65325534	G	C	0.508625	0.98744	2223	4	-0.21881	0.0311544	49.3282	2.16531e-12	-0.171417	0.0511569	-0.310558	0.0506251	-0.160894	0.0764515	-0.129287	0.10727
IGP2	rs4400971	14	65324331	A	C	0.424767	0.986536	2223	4	0.188459	0.03153	35.7259	2.27122e-09	0.117752	0.0516944	0.255143	0.0513442	0.161072	0.0774604	0.255303	0.108027
IGP2	rs6573627	14	65322079	T	C	0.509337	0.975342	2223	4	-0.225964	0.0313485	51.957	5.67306e-13	-0.181425	0.0515886	-0.313204	0.0507929	-0.17114	0.0769671	-0.134349	0.108202
IGP2	rs7143026	14	65320709	A	G	0.399345	0.947769	2223	4	0.219957	0.0325398	45.6926	1.38342e-11	0.123128	0.0532191	0.300289	0.0531747	0.227659	0.079933	0.276272	0.110986
IGP2	rs7142165	14	65319985	A	G	0.525289	0.964397	2223	4	-0.240449	0.0313538	58.8117	1.73508e-14	-0.197905	0.0513655	-0.335587	0.0514088	-0.175975	0.0761492	-0.140259	0.106975
IGP2	rs968540	14	65318817	T	G	0.621379	0.963743	2223	4	-0.235595	0.032476	52.6272	4.03272e-13	-0.142384	0.0529891	-0.317477	0.0532792	-0.237606	0.0795175	-0.285046	0.11072
IGP2	rs2236067	14	65317765	A	G	0.61142	0.967201	2223	4	-0.238299	0.032231	54.6635	1.43038e-13	-0.157635	0.0529005	-0.31795	0.0528364	-0.22629	0.0779556	-0.265799	0.110086
IGP2	rs11625882	14	65314952	A	G	0.474429	0.967335	2223	4	0.241292	0.0313175	59.3621	1.31174e-14	0.198087	0.0513539	0.336523	0.0514	0.17907	0.0757052	0.140543	0.106958
IGP2	rs12894466	14	65310520	A	G	0.474236	0.969136	2223	4	0.241617	0.0312988	59.5938	1.16604e-14	0.19868	0.051299	0.336714	0.0513907	0.179305	0.0756599	0.140945	0.106918
IGP2	rs7158556	14	65310482	A	T	0.378206	0.968818	2223	4	0.2363	0.0324382	53.0658	3.22567e-13	0.143276	0.0529212	0.31833	0.0532539	0.23788	0.0792733	0.285823	0.110731
IGP2	rs6573626	14	65310448	G	C	0.525792	0.96943	2223	4	-0.241667	0.0312957	59.6301	1.14469e-14	-0.198742	0.0512928	-0.33676	0.0513884	-0.179347	0.0756495	-0.141049	0.106903
IGP2	rs6573625	14	65310387	T	C	0.621835	0.969201	2223	4	-0.236345	0.0324352	53.0958	3.17676e-13	-0.143335	0.0529169	-0.318344	0.0532502	-0.23783	0.0792558	-0.286142	0.110732
IGP2	rs7157449	14	65309890	T	G	0.525971	0.971912	2223	4	-0.24202	0.03127	59.9028	9.96594e-15	-0.199358	0.0512159	-0.336991	0.0513694	-0.179595	0.0756066	-0.141459	0.106866
IGP2	rs1075566	14	65309210	T	C	0.474005	0.972489	2223	4	0.24207	0.0312646	59.948	9.73972e-15	0.199458	0.0512008	0.337009	0.0513627	0.179617	0.0756024	0.141507	0.106862
IGP2	rs2411404	14	65309154	G	C	0.473981	0.97267	2223	4	0.242088	0.0312618	59.9677	9.64246e-15	0.199492	0.0511955	0.337015	0.0513614	0.179665	0.0755859	0.141532	0.106855
IGP2	rs730807	14	65309043	T	C	0.473979	0.97294	2223	4	0.242114	0.0312601	59.9875	9.54617e-15	0.199503	0.051193	0.337047	0.051358	0.179688	0.0755809	0.141592	0.106853
IGP2	rs1984855	14	65309010	G	C	0.611791	0.973504	2223	4	-0.239056	0.0321748	55.2034	1.08681e-13	-0.159439	0.0527364	-0.318313	0.0527934	-0.226108	0.0778222	-0.267281	0.110094
IGP2	rs4902416	14	65307843	G	C	0.526042	0.97339	2223	4	-0.24216	0.0312553	60.0287	9.34862e-15	-0.199527	0.0511883	-0.33709	0.0513508	-0.179806	0.0755536	-0.141626	0.106845
IGP2	rs1003401	14	65307473	A	G	0.388196	0.973827	2223	4	0.239076	0.0321721	55.2222	1.07647e-13	0.159486	0.0527312	0.318323	0.0527884	0.226067	0.0778161	0.26736	0.110094
IGP2	rs11628840	14	65305395	A	G	0.526193	0.973282	2223	4	-0.242275	0.0312537	60.0917	9.05403e-15	-0.199663	0.0512064	-0.337103	0.0513452	-0.180061	0.0755012	-0.141816	0.106819
IGP2	rs11627578	14	65304201	T	C	0.473792	0.973318	2223	4	0.242291	0.0312529	60.1027	9.00332e-15	0.199675	0.0512084	0.337107	0.0513422	0.18007	0.0754941	0.141882	0.106813
IGP2	rs11627605	14	65304066	A	G	0.473781	0.973406	2223	4	0.242295	0.0312522	60.1074	8.98212e-15	0.199675	0.0512095	0.337109	0.0513402	0.180064	0.0754884	0.141917	0.106809
IGP2	rs4080329	14	65303243	T	C	0.622081	0.973243	2223	4	-0.236821	0.0323953	53.4415	2.66408e-13	-0.144433	0.0528399	-0.318426	0.0531833	-0.237719	0.0791614	-0.287013	0.110708
IGP2	rs11625362	14	65302622	A	G	0.473773	0.973954	2223	4	0.242373	0.0312462	60.1692	8.70443e-15	0.199697	0.0512113	0.337158	0.0513249	0.180259	0.0754532	0.142024	0.106794
IGP2	rs743084	14	65302355	T	C	0.522055	0.96777	2223	4	-0.240672	0.0313431	58.9611	1.60816e-14	-0.195217	0.0514701	-0.336551	0.0513669	-0.178622	0.0756133	-0.14446	0.10749
IGP2	rs2411405	14	65301839	A	G	0.526244	0.974657	2223	4	-0.242431	0.0312388	60.2267	8.45385e-15	-0.199707	0.0512149	-0.33714	0.0513002	-0.180442	0.0754206	-0.142083	0.106778
IGP2	rs6573624	14	65296638	A	G	0.501639	0.977917	2223	4	0.245329	0.0311089	62.1907	3.1175e-15	0.197831	0.0518077	0.345244	0.0506439	0.168612	0.0742062	0.163211	0.105857
IGP2	rs10483785	14	65289270	A	G	0.501123	0.999921	2223	4	0.243859	0.0308221	62.5968	2.53659e-15	0.195587	0.0514708	0.341656	0.0500956	0.171488	0.0730556	0.163378	0.10581
IGP2	rs761830	14	65282739	A	G	0.404009	0.998575	2223	4	0.234635	0.031773	54.5341	1.52773e-13	0.134328	0.0522067	0.320576	0.0516017	0.219521	0.0767676	0.325064	0.112921
IGP2	rs1054218	14	65278943	G	C	0.403988	0.998624	2223	4	0.234645	0.0317727	54.5399	1.5232e-13	0.134338	0.0522073	0.320599	0.0516002	0.219505	0.0767678	0.325028	0.112916
IGP2	rs8010876	14	65276729	A	G	0.500493	0.999	2223	4	-0.244471	0.0308623	62.7479	2.34938e-15	-0.195531	0.0514708	-0.341694	0.0500971	-0.171038	0.0730595	-0.169346	0.107442
IGP2	rs1950557	14	65271510	T	C	0.712215	0.999192	2223	4	-0.281325	0.0347449	65.5597	5.63811e-16	-0.156102	0.0560391	-0.362937	0.0561126	-0.316594	0.0891072	-0.424638	0.122735
IGP2	rs927004	14	65270664	G	C	0.500616	0.999257	2223	4	-0.244338	0.03086	62.689	2.42063e-15	-0.19548	0.0514699	-0.341726	0.0501	-0.170628	0.0730626	-0.168922	0.107315
IGP2	rs3742597	14	65269930	A	G	0.287675	0.999962	2223	4	0.281335	0.0347427	65.572	5.60303e-16	0.156099	0.0560384	0.36299	0.0561029	0.316518	0.0891081	0.42457	0.122748
IGP2	rs1535173	14	65268892	G	C	0.49973	0.997395	2223	4	0.24493	0.0308817	62.9047	2.16959e-15	0.196084	0.0514943	0.343119	0.0501783	0.170564	0.0730827	0.168519	0.107175
IGP2	rs11624104	14	65265890	A	G	0.499268	0.996037	2223	4	-0.245459	0.0309155	63.0388	2.02674e-15	-0.196282	0.0515018	-0.343769	0.0502138	-0.171375	0.0734005	-0.168519	0.107175
IGP2	rs11622829	14	65261535	A	T	0.502283	0.995276	2223	4	0.248164	0.0309041	64.4827	9.73825e-16	0.203478	0.0514186	0.344361	0.0502454	0.171319	0.0733916	0.168497	0.107175
IGP2	rs4143898	14	65258635	A	T	0.439735	0.992123	2223	4	0.220841	0.031433	49.3613	2.12899e-12	0.151694	0.0518119	0.295	0.0510422	0.163517	0.075615	0.31135	0.111202
IGP2	rs11627067	14	65252706	T	G	0.492788	0.997702	2223	4	-0.248834	0.0308344	65.1252	7.02887e-16	-0.203673	0.0513803	-0.345192	0.0499959	-0.171093	0.0733508	-0.168511	0.107172
IGP2	rs8018278	14	65249841	A	G	0.492587	0.998683	2223	4	-0.248707	0.0308206	65.1172	7.05723e-16	-0.203725	0.0513685	-0.344762	0.0499552	-0.170949	0.0733274	-0.168511	0.107172
IGP2	rs11846546	14	65246146	T	G	0.141658	0.989617	2223	4	0.250504	0.0447837	31.2889	2.22343e-08	0.144976	0.0777703	0.384365	0.0715817	0.31079	0.100634	-0.121143	0.159386
IGP2	rs2411351	14	65241294	T	C	0.492363	0.999853	2223	4	-0.248556	0.0308045	65.1056	7.09895e-16	-0.203771	0.0513566	-0.344208	0.0499037	-0.170846	0.0733085	-0.168511	0.107172
IGP2	rs2268963	14	65239776	T	C	0.951443	0.881927	2223	4	-0.338521	0.0764841	19.5898	9.59811e-06	-0.0514898	0.138913	-0.467224	0.109358	-0.667754	0.247013	-0.271397	0.228714
IGP2	rs11628765	14	65238202	T	C	0.492335	0.998842	2223	4	-0.248487	0.0308124	65.0363	7.35297e-16	-0.204102	0.0513762	-0.343743	0.0499193	-0.170846	0.0733085	-0.168511	0.107172
IGP2	rs8019491	14	65237863	T	G	0.0745733	0.995205	2223	4	0.310985	0.0597364	27.1019	1.93008e-07	0.0452209	0.112282	0.393038	0.0884512	0.523526	0.137746	0.281105	0.221441
IGP2	rs12588838	14	65232391	T	G	0.507684	0.997824	2223	4	0.24828	0.0308191	64.8999	7.88027e-16	0.204346	0.0513905	0.343005	0.0499347	0.170846	0.0733085	0.168511	0.107172
IGP2	rs1121885	14	65226667	A	G	0.661865	0.996641	2223	4	-0.166769	0.0330501	25.4616	4.51288e-07	-0.147214	0.0540151	-0.203342	0.0531929	-0.0754147	0.0842988	-0.251141	0.112791
IGP2	rs2064694	14	65217999	T	G	0.507707	0.997165	2223	4	0.248155	0.0308242	64.813	8.23531e-16	0.204596	0.0514047	0.342449	0.0499432	0.170846	0.0733085	0.168511	0.107172
IGP2	rs2300872	14	65217514	A	G	0.0745807	0.996389	2223	4	0.310771	0.0597085	27.09	1.94199e-07	0.0454398	0.112206	0.392627	0.0884024	0.523557	0.137741	0.280623	0.221389
IGP2	rs2300871	14	65217447	A	C	0.0747653	0.999083	2223	4	0.31064	0.059585	27.1794	1.85423e-07	0.0487905	0.111395	0.392631	0.0884012	0.523557	0.137741	0.280623	0.221389
IGP2	rs2268962	14	65217026	A	G	0.49173	0.995053	2223	4	-0.24914	0.0308488	65.2245	6.68342e-16	-0.207923	0.0515129	-0.341755	0.0499491	-0.170846	0.0733085	-0.168511	0.107172
IGP2	rs2268961	14	65216518	T	C	0.491727	0.994972	2223	4	-0.249052	0.030849	65.1775	6.84478e-16	-0.207937	0.0515123	-0.341515	0.0499503	-0.170846	0.0733085	-0.168511	0.107172
IGP2	rs2268960	14	65215253	A	G	0.0714161	0.973957	2223	4	0.327089	0.0611781	28.585	8.96729e-08	0.0448079	0.113455	0.39303	0.0901131	0.604473	0.146031	0.3683	0.226723
IGP2	rs2268959	14	65215071	A	C	0.778256	0.99673	2223	4	-0.228022	0.0384071	35.2477	2.9033e-09	-0.190237	0.0611002	-0.258249	0.0616663	-0.1471	0.105334	-0.394214	0.132503
IGP2	rs1998036	14	65207952	G	C	0.491686	0.994935	2223	4	-0.248193	0.0308444	64.7479	8.5122e-16	-0.208113	0.0515005	-0.339081	0.0499415	-0.170846	0.0733085	-0.168516	0.107173
IGP2	rs7142651	14	65202474	G	C	0.50834	0.995151	2223	4	0.247997	0.0308413	64.659	8.90508e-16	0.20819	0.051493	0.338483	0.049935	0.170846	0.0733085	0.168516	0.107173
IGP2	rs2268958	14	65197991	A	T	0.0747649	0.99914	2223	4	0.310452	0.0595844	27.1471	1.8855e-07	0.048607	0.111397	0.392625	0.0884007	0.522804	0.137732	0.280623	0.221389
IGP2	rs1998035	14	65195983	A	G	0.0747639	0.99916	2223	4	0.310422	0.0595844	27.1418	1.89064e-07	0.0485876	0.111398	0.392625	0.0884007	0.522659	0.13773	0.280623	0.221389
IGP2	rs11627185	14	65191245	A	G	0.491394	0.996884	2223	4	-0.247455	0.0308126	64.4964	9.67099e-16	-0.208348	0.0513839	-0.336992	0.0499132	-0.170846	0.0733085	-0.168516	0.107173
IGP2	rs12435908	14	65191221	A	C	0.925236	0.999124	2223	4	-0.310376	0.0595842	27.1339	1.89836e-07	-0.048526	0.111398	-0.39262	0.0884003	-0.522514	0.137729	-0.280623	0.221389
IGP2	rs11627184	14	65191196	T	C	0.508613	0.996953	2223	4	0.247246	0.0308087	64.4038	1.01361e-15	0.208338	0.0513767	0.336427	0.0499031	0.170846	0.0733085	0.168516	0.107173
IGP2	rs10143206	14	65190428	T	C	0.338731	0.99933	2223	4	0.166584	0.0330056	25.4736	4.48477e-07	0.151006	0.0537631	0.199257	0.0532506	0.0757534	0.0842949	0.251173	0.112787
IGP2	rs7144971	14	65190403	A	G	0.338735	0.999702	2223	4	0.166513	0.0330024	25.4569	4.52383e-07	0.15102	0.0537519	0.199053	0.0532482	0.0757775	0.0842946	0.251173	0.112787
IGP2	rs2300865	14	65189768	G	C	0.491385	0.997023	2223	4	-0.246952	0.0308045	64.2682	1.08585e-15	-0.208324	0.0513655	-0.335722	0.0498896	-0.170621	0.0733269	-0.168516	0.107173
IGP2	rs12890902	14	65186375	A	T	0.508594	0.996969	2223	4	0.246873	0.0308072	64.2157	1.11515e-15	0.20833	0.0513659	0.335685	0.0498895	0.170164	0.0733627	0.168516	0.107173
IGP2	rs2268957	14	65182986	T	C	0.925237	0.999143	2223	4	-0.310337	0.0595841	27.1273	1.90488e-07	-0.0484963	0.111399	-0.39262	0.0884003	-0.522338	0.137726	-0.280623	0.221389
IGP2	rs7144345	14	65181594	G	C	0.661392	0.998499	2223	4	-0.166266	0.0330251	25.3467	4.78969e-07	-0.150836	0.053758	-0.199712	0.0532585	-0.0722935	0.0846089	-0.251184	0.112789
IGP2	rs10873191	14	65180381	T	C	0.661466	0.998046	2223	4	-0.165983	0.0330384	25.24	5.06214e-07	-0.150713	0.053762	-0.199907	0.0532606	-0.0697921	0.0848104	-0.251184	0.112789
IGP2	rs11849862	14	65167778	A	G	0.0748356	0.998492	2223	4	0.310436	0.0595783	27.1498	1.88284e-07	0.049071	0.11136	0.392591	0.0884008	0.522338	0.137726	0.280623	0.221389
IGP2	rs2268956	14	65159898	A	G	0.338417	0.997327	2223	4	0.165824	0.0330539	25.1681	5.2544e-07	0.150436	0.05377	0.200725	0.0532648	0.0668647	0.0850244	0.251184	0.112789
IGP2	rs2268955	14	65159762	A	T	0.42339	0.995979	2223	4	0.161838	0.0312295	26.8553	2.19274e-07	0.188121	0.0520277	0.208416	0.0501493	0.0192473	0.0761967	0.119181	0.107797
IGP2	rs8019762	14	65156931	A	G	0.66161	0.997298	2223	4	-0.165766	0.0330571	25.1455	5.31633e-07	-0.15037	0.0537714	-0.200871	0.0532647	-0.0661532	0.0850741	-0.251184	0.112789
IGP2	rs8012278	14	65152326	A	G	0.491596	0.996832	2223	4	-0.245593	0.0308299	63.4582	1.63805e-15	-0.208706	0.0513721	-0.334698	0.0498456	-0.162953	0.0737942	-0.168516	0.107173
IGP2	rs2073294	14	65152246	T	C	0.925105	0.997982	2223	4	-0.310463	0.0595698	27.1624	1.87062e-07	-0.0494844	0.111305	-0.392554	0.0884006	-0.522338	0.137726	-0.280623	0.221389
IGP2	rs17826736	14	65151955	T	C	0.0749008	0.997946	2223	4	0.310456	0.0595689	27.1619	1.87109e-07	0.0495228	0.111299	0.392532	0.0884008	0.522338	0.137726	0.280623	0.221389
IGP2	rs11158603	14	65141793	T	C	0.338139	0.997095	2223	4	0.165429	0.0330787	25.0106	5.70148e-07	0.149978	0.0537859	0.202328	0.0532551	0.0602666	0.0854251	0.251184	0.112789
IGP2	rs7140341	14	65140170	G	C	0.338118	0.997092	2223	4	0.165409	0.0330799	25.0028	5.72463e-07	0.149949	0.0537874	0.202449	0.0532536	0.0598383	0.0854477	0.251173	0.112787
IGP2	rs11849252	14	65139522	T	G	0.925042	0.997394	2223	4	-0.310426	0.0595602	27.1646	1.86848e-07	-0.0500015	0.111237	-0.39235	0.0884032	-0.522338	0.137726	-0.280623	0.221389
IGP2	rs17826724	14	65138073	G	C	0.0749692	0.997285	2223	4	0.310431	0.0595578	27.1676	1.86555e-07	0.0501288	0.111221	0.392328	0.0884034	0.522338	0.137726	0.280623	0.221389
IGP2	rs743085	14	65137886	A	G	0.492353	1	2223	4	-0.240484	0.030811	60.92	5.94432e-15	-0.20902	0.0513345	-0.333527	0.0497779	-0.134934	0.0738667	-0.168511	0.107172
IGP2	rs2064695	14	65136841	T	G	0.577734	0.998351	2223	4	-0.156292	0.0312294	25.0464	5.59666e-07	-0.188265	0.0520486	-0.207475	0.0500669	0.0132611	0.0764179	-0.11926	0.107803
IGP2	rs12587057	14	65136128	T	C	0.337179	0.998137	2223	4	0.160467	0.033117	23.4784	1.26326e-06	0.148729	0.0538208	0.203045	0.0532463	0.0266572	0.085987	0.251193	0.112788
IGP2	rs12889002	14	65133335	G	C	0.507654	0.999956	2223	4	0.240484	0.0308111	60.9198	5.94484e-15	0.209038	0.0513345	0.3335	0.049778	0.134934	0.0738667	0.168563	0.107178
IGP2	rs3783709	14	65128417	A	T	0.50766	0.999913	2223	4	0.240484	0.0308112	60.9193	5.94637e-15	0.20905	0.0513345	0.33348	0.0497781	0.134934	0.0738667	0.168598	0.107181
IGP2	rs17753508	14	65127205	A	G	0.22042	0.998485	2223	4	0.221166	0.038526	32.9557	9.42807e-09	0.187663	0.0610791	0.263388	0.0616207	0.0806603	0.108225	0.394234	0.132504
IGP2	rs8005309	14	65126261	A	T	0.924814	0.996148	2223	4	-0.310258	0.059498	27.192	1.84217e-07	-0.0518864	0.110848	-0.391941	0.0883948	-0.522321	0.137727	-0.280561	0.221404
IGP2	rs4581615	14	65125696	A	C	0.507667	0.999871	2223	4	0.240487	0.0308114	60.92	5.94428e-15	0.209068	0.0513345	0.333454	0.0497782	0.134934	0.0738667	0.168667	0.107188
IGP2	rs12433827	14	65125363	A	G	0.924809	0.996061	2223	4	-0.310245	0.0594971	27.1906	1.84354e-07	-0.0519278	0.110847	-0.391876	0.0883923	-0.522321	0.137727	-0.280616	0.221406
IGP2	rs2411356	14	65122914	A	G	0.404878	0.994743	2223	4	0.180607	0.0315073	32.8583	9.9129e-09	0.196251	0.052561	0.244202	0.0507282	0.0396639	0.0766305	0.1069	0.107533
IGP2	rs7161123	14	65122654	A	G	0.507674	0.999829	2223	4	0.240484	0.0308116	60.918	5.95031e-15	0.209079	0.0513345	0.333424	0.0497783	0.134934	0.0738667	0.168719	0.107193
IGP2	rs7160780	14	65122466	T	G	0.404857	0.994555	2223	4	0.180639	0.0315098	32.865	9.87839e-09	0.196157	0.0525687	0.244365	0.0507304	0.0396934	0.0766329	0.106905	0.107536
IGP2	rs1958559	14	65121808	T	C	0.422209	0.997743	2223	4	0.156472	0.0312378	25.0908	5.4694e-07	0.188328	0.0520709	0.207857	0.0500786	-0.013184	0.0764249	0.119375	0.107815
IGP2	rs7146993	14	65118625	T	C	0.337085	0.997356	2223	4	0.160609	0.0331226	23.5121	1.2413e-06	0.148247	0.0538438	0.203867	0.0532468	0.0266572	0.085987	0.251233	0.112791
IGP2	rs10152007	14	65117187	A	T	0.662929	0.997321	2223	4	-0.160624	0.0331233	23.5156	1.23905e-06	-0.14821	0.053847	-0.203941	0.0532466	-0.0266572	0.085987	-0.251233	0.112791
IGP2	rs4902404	14	65116775	T	C	0.663663	0.997034	2223	4	-0.159412	0.0331392	23.1397	1.50648e-06	-0.144808	0.0539163	-0.204097	0.0532459	-0.0266572	0.085987	-0.251233	0.112791
IGP2	rs6573616	14	65116569	A	G	0.677156	0.945166	2223	4	-0.168647	0.0342571	24.2357	8.52364e-07	-0.157177	0.0563523	-0.213857	0.0548119	-0.03423	0.0879478	-0.247794	0.115412
IGP2	rs6573615	14	65116287	A	G	0.404295	0.993093	2223	4	0.179512	0.0315364	32.4012	1.25412e-08	0.192375	0.0526801	0.244942	0.0507383	0.0398228	0.0766419	0.106994	0.107544
IGP2	rs7155541	14	65115995	G	C	0.488458	0.994259	2223	4	-0.243327	0.0308967	62.0234	3.39405e-15	-0.212829	0.0518126	-0.336109	0.0496841	-0.135403	0.0739299	-0.168835	0.107221
IGP2	rs12887134	14	65115296	G	C	0.488469	0.994183	2223	4	-0.243355	0.0308973	62.0354	3.37344e-15	-0.212802	0.0518126	-0.3362	0.049686	-0.135428	0.0739311	-0.168835	0.107221
IGP2	rs8007497	14	65114229	T	C	0.663743	0.997212	2223	4	-0.159498	0.033136	23.1691	1.48361e-06	-0.144499	0.053907	-0.204622	0.0532417	-0.0266572	0.085987	-0.251213	0.11279
IGP2	rs10142283	14	65113882	A	G	0.340573	0.994562	2223	4	0.160816	0.0330286	23.7073	1.12158e-06	0.146284	0.0538306	0.205577	0.0528589	0.026765	0.0860345	0.25123	0.112803
IGP2	rs1958560	14	65106548	A	G	0.421534	0.995415	2223	4	0.156382	0.0312804	24.9935	5.75233e-07	0.187164	0.0522378	0.208757	0.0500993	-0.0129693	0.0764434	0.119558	0.107831
IGP2	rs1958561	14	65106514	T	G	0.492879	0.996299	2223	4	-0.24075	0.030858	60.869	6.10024e-15	-0.208079	0.0515139	-0.33469	0.0498028	-0.135311	0.0738894	-0.168915	0.107206
IGP2	rs2183277	14	65105182	T	C	0.663836	0.997616	2223	4	-0.159479	0.0331311	23.1705	1.48251e-06	-0.144048	0.0538912	-0.205017	0.0532366	-0.0266572	0.085987	-0.251193	0.112788
IGP2	rs7158153	14	65104339	A	C	0.336148	0.997725	2223	4	0.159499	0.03313	23.1779	1.47688e-06	0.143989	0.0538886	0.205125	0.0532348	0.0266572	0.085987	0.251193	0.112788
IGP2	rs7146742	14	65102687	A	G	0.425358	0.988612	2223	4	0.213823	0.0317351	45.3974	1.60851e-11	0.141825	0.0518117	0.287693	0.0514589	0.141011	0.0784731	0.347532	0.111534
IGP2	rs7147002	14	65102299	T	C	0.663916	0.998169	2223	4	-0.15955	0.0331259	23.1985	1.46111e-06	-0.14372	0.053878	-0.205515	0.0532279	-0.0266572	0.085987	-0.251182	0.112786
IGP2	rs9323461	14	65101158	T	C	0.663948	0.99843	2223	4	-0.159576	0.0331233	23.2094	1.45283e-06	-0.143583	0.0538719	-0.205714	0.0532234	-0.0266572	0.085987	-0.251162	0.112785
IGP2	rs12433597	14	65098600	T	C	0.663977	0.998724	2223	4	-0.159579	0.0331212	23.2135	1.44973e-06	-0.14345	0.053866	-0.205851	0.0532201	-0.0266572	0.085987	-0.251162	0.112785
IGP2	rs3825639	14	65098258	T	C	0.663993	0.998835	2223	4	-0.159595	0.0331198	23.22	1.44486e-06	-0.143387	0.0538627	-0.20595	0.0532175	-0.0266572	0.085987	-0.251162	0.112785
IGP2	rs3783711	14	65098199	A	G	0.664029	0.999128	2223	4	-0.159554	0.0331168	23.2123	1.4507e-06	-0.143181	0.0538529	-0.206047	0.0532148	-0.0266572	0.085987	-0.251162	0.112785
IGP2	rs11158601	14	65095116	A	G	0.492986	0.995981	2223	4	-0.241029	0.030864	60.9869	5.74554e-15	-0.207699	0.0515174	-0.335587	0.0498166	-0.135661	0.0739107	-0.169116	0.10722
IGP2	rs2898814	14	65093714	T	C	0.659683	0.996297	2223	4	-0.160846	0.0330107	23.7416	1.10177e-06	-0.14513	0.0537805	-0.20677	0.0528339	-0.0267509	0.0860329	-0.251162	0.112799
IGP2	rs9972106	14	65092884	A	T	0.595596	0.992513	2223	4	-0.179715	0.031548	32.4509	1.2224e-08	-0.191445	0.0527094	-0.246023	0.0507477	-0.04028	0.0766715	-0.107384	0.10758
IGP2	rs11851772	14	65091800	T	C	0.924707	0.994371	2223	4	-0.309912	0.0594893	27.1393	1.89311e-07	-0.0516374	0.110794	-0.391485	0.0883937	-0.522321	0.137727	-0.280616	0.221406
IGP2	rs11623662	14	65090945	T	G	0.595552	0.992285	2223	4	-0.179662	0.0315489	32.4296	1.23587e-08	-0.191506	0.0527133	-0.245767	0.0507466	-0.0403512	0.0766755	-0.107477	0.107586
IGP2	rs2411815	14	65089824	A	T	0.66366	0.997312	2223	4	-0.159596	0.0331301	23.2058	1.45556e-06	-0.143863	0.0538959	-0.205488	0.0532284	-0.0266572	0.085987	-0.251162	0.112785
IGP2	rs11851013	14	65085965	A	G	0.0752864	0.994497	2223	4	0.309897	0.0594889	27.137	1.89536e-07	0.0515216	0.11079	0.391573	0.0883937	0.522321	0.137727	0.280386	0.221416
IGP2	rs11621680	14	65084434	T	G	0.502847	0.994324	2223	4	-0.236908	0.0309319	58.6606	1.87353e-14	-0.191627	0.0513554	-0.334893	0.0500854	-0.140626	0.0743814	-0.18509	0.107446
IGP2	rs7153679	14	65082707	A	G	0.0752827	0.99457	2223	4	0.309891	0.0594885	27.1365	1.89584e-07	0.0514511	0.110788	0.391612	0.0883933	0.522321	0.137727	0.280386	0.221416
IGP2	rs2149841	14	65080072	T	C	0.512373	0.993157	2223	4	0.243909	0.0309309	62.1829	3.12994e-15	0.213064	0.0519404	0.336617	0.0496933	0.136343	0.0739806	0.169628	0.107273
IGP2	rs1113962	14	65075551	T	C	0.341275	0.995365	2223	4	0.160315	0.0330009	23.5992	1.18637e-06	0.146199	0.0537133	0.204446	0.0528583	0.0267824	0.0860312	0.251155	0.112798
IGP2	rs10144979	14	65067391	A	G	0.341299	0.995473	2223	4	0.160287	0.0329989	23.5938	1.18968e-06	0.146187	0.0537047	0.204392	0.052858	0.0267824	0.0860312	0.251141	0.112798
IGP2	rs1953415	14	65057787	A	G	0.662846	0.99809	2223	4	-0.158798	0.0330981	23.0189	1.60413e-06	-0.144011	0.0537391	-0.2034	0.053247	-0.0266572	0.085987	-0.251162	0.112785
IGP2	rs7141536	14	65057065	A	T	0.341393	0.996057	2223	4	0.160167	0.0329898	23.5716	1.20354e-06	0.146118	0.0536662	0.204173	0.0528576	0.0267775	0.0860309	0.251141	0.112798
IGP2	rs10483780	14	65049923	T	C	0.501958	0.994961	2223	4	-0.236741	0.0309361	58.5617	1.97011e-14	-0.191582	0.0513727	-0.334032	0.0500745	-0.14111	0.0744087	-0.1857	0.107488
IGP2	rs11627084	14	65048589	T	G	0.491592	0.995431	2223	4	-0.241182	0.0308961	60.9374	5.89174e-15	-0.208361	0.0516581	-0.334523	0.049804	-0.136497	0.0739597	-0.169903	0.107279
IGP2	rs2898818	14	65042337	G	C	0.662706	0.999117	2223	4	-0.15849	0.033085	22.9479	1.66451e-06	-0.143877	0.0536857	-0.20276	0.0532447	-0.0266572	0.085987	-0.251162	0.112785
IGP2	rs8011224	14	65039423	A	T	0.341529	0.997197	2223	4	0.159855	0.0329758	23.4997	1.24931e-06	0.146001	0.0536104	0.203507	0.0528537	0.0267926	0.0860303	0.251114	0.112796
IGP2	rs3825640	14	65030957	G	C	0.512714	0.994113	2223	4	0.243773	0.0309261	62.133	3.21031e-15	0.212788	0.0519166	0.33611	0.0496821	0.136926	0.0740115	0.170009	0.1073
IGP2	rs4902399	14	65026650	A	G	0.662612	0.999964	2223	4	-0.15825	0.0330751	22.892	1.71367e-06	-0.143767	0.0536473	-0.202258	0.0532407	-0.0266572	0.085987	-0.251162	0.112785
IGP2	rs2411820	14	65016497	T	C	0.341606	0.997749	2223	4	0.159651	0.0329669	23.4523	1.28053e-06	0.145932	0.0535805	0.203043	0.0528466	0.0268068	0.0860292	0.251128	0.112791
IGP2	rs1959144	14	65015804	T	G	0.662652	0.999406	2223	4	-0.157926	0.0330779	22.7945	1.8028e-06	-0.142997	0.0536545	-0.202142	0.0532403	-0.0266736	0.0860048	-0.251194	0.112794
IGP2	rs1889731	14	65012464	G	C	0.662297	0.997616	2223	4	-0.158156	0.0330852	22.8509	1.7507e-06	-0.143774	0.0536511	-0.202088	0.0532765	-0.0265627	0.0859982	-0.251162	0.112785
IGP2	rs12434585	14	65008121	A	G	0.0751953	0.9972	2223	4	0.309256	0.0594647	27.0468	1.98586e-07	0.0488558	0.110641	0.392362	0.0883886	0.522293	0.137731	0.280044	0.221422
IGP2	rs11850847	14	65003551	G	C	0.924804	0.9972	2223	4	-0.309247	0.0594644	27.0455	1.9872e-07	-0.0488338	0.110639	-0.392362	0.0883886	-0.522293	0.137731	-0.280044	0.221422
IGP2	rs8010726	14	65002350	A	G	0.343573	0.988764	2223	4	0.15917	0.0330311	23.2207	1.44432e-06	0.14614	0.0537204	0.2028	0.0529152	0.0229678	0.0862952	0.251063	0.112793
IGP2	rs2184603	14	65000423	A	C	0.48916	0.987607	2223	4	-0.241828	0.0310052	60.8336	6.21086e-15	-0.209129	0.0519281	-0.334894	0.049901	-0.136669	0.0743415	-0.170211	0.107301
IGP2	rs7140695	14	64998885	T	C	0.660274	0.988685	2223	4	-0.15762	0.0331498	22.6078	1.98674e-06	-0.1439	0.0538056	-0.201811	0.0533306	-0.0225964	0.0862683	-0.251051	0.11279
IGP2	rs4899179	14	64996501	T	G	0.488716	0.986094	2223	4	-0.241881	0.0310215	60.7967	6.32849e-15	-0.209188	0.0519569	-0.335063	0.0499369	-0.136605	0.0743605	-0.170293	0.107306
IGP2	rs12589698	14	64990188	A	G	0.51746	0.981022	2223	4	0.244287	0.0310904	61.7374	3.92448e-15	0.213827	0.0523101	0.336879	0.04987	0.135079	0.0745005	0.170323	0.107316
IGP2	rs12885842	14	64988405	T	C	0.356447	0.980624	2223	4	0.160729	0.0327654	24.0634	9.32148e-07	0.161446	0.0537362	0.203071	0.0525109	0.0122229	0.0836972	0.230892	0.111981
IGP2	rs2152375	14	64985531	T	C	0.0752008	0.997306	2223	4	0.309079	0.0594591	27.021	2.01262e-07	0.0483714	0.110601	0.392399	0.0883907	0.522307	0.137731	0.280044	0.221422
IGP2	rs2184602	14	64985425	A	G	0.0752011	0.997307	2223	4	0.309077	0.0594591	27.0207	2.01286e-07	0.0483604	0.1106	0.392407	0.0883912	0.522307	0.137731	0.280044	0.221422
IGP2	rs17826580	14	64985015	A	C	0.0752007	0.997307	2223	4	0.309079	0.0594591	27.0211	2.01251e-07	0.0483483	0.110599	0.392423	0.0883917	0.522307	0.137731	0.280044	0.221422
IGP2	rs1953418	14	64984979	A	G	0.342524	0.981207	2223	4	0.155983	0.0331607	22.1262	2.55295e-06	0.143621	0.0538596	0.200532	0.0533701	0.016396	0.0860687	0.250951	0.112795
IGP2	rs10483776	14	64984620	A	G	0.220659	0.999957	2223	4	0.218201	0.038471	32.1696	1.41286e-08	0.180506	0.0608661	0.263371	0.061615	0.0806444	0.108224	0.394159	0.132508
IGP2	rs11844682	14	64980597	G	C	0.657108	0.980486	2223	4	-0.155637	0.0331616	22.027	2.68835e-06	-0.14361	0.0538608	-0.200213	0.0533699	-0.0161835	0.0860495	-0.249012	0.112866
IGP2	rs11158595	14	64976122	A	G	0.656923	0.980052	2223	4	-0.155446	0.0331622	21.9723	2.76612e-06	-0.143607	0.0538612	-0.200037	0.053369	-0.0161283	0.0860439	-0.247781	0.112905
IGP2	rs1999725	14	64973990	A	G	0.36653	0.982619	2223	4	0.150397	0.0324448	21.4877	3.56105e-06	0.157518	0.0532339	0.190414	0.0518354	0.0115523	0.0836247	0.180288	0.110485
IGP2	rs12892058	14	64973194	T	C	0.474429	0.986175	2223	4	-0.23923	0.0309986	59.5589	1.18691e-14	-0.209109	0.0522717	-0.327597	0.0495449	-0.134521	0.0744679	-0.169172	0.107222
IGP2	rs12879971	14	64971357	A	G	0.522738	0.988213	2223	4	0.235714	0.0309521	57.9953	2.62742e-14	0.204705	0.0520776	0.325542	0.0496597	0.130567	0.0740026	0.169138	0.107221
IGP2	rs7157109	14	64970186	G	C	0.358035	0.9899	2223	4	0.144235	0.0325482	19.6375	9.36129e-06	0.142231	0.0531564	0.187785	0.0521337	0.00652402	0.0842627	0.194453	0.110927
IGP2	rs11851576	14	64970036	T	C	0.538457	0.987755	2223	4	-0.203451	0.0312869	42.2855	7.88748e-11	-0.156689	0.0519555	-0.276305	0.0502954	-0.110699	0.0759213	-0.259499	0.110216
IGP2	rs867972	14	64965514	T	C	0.483117	0.967403	2223	4	-0.236754	0.0312094	57.547	3.30006e-14	-0.20624	0.0527371	-0.328533	0.0499678	-0.128493	0.0736261	-0.165926	0.110354
IGP2	rs7145574	14	64954155	T	C	0.924878	0.999816	2223	4	-0.307566	0.0594272	26.786	2.27281e-07	-0.0436964	0.110383	-0.392612	0.0883998	-0.522358	0.137729	-0.280623	0.221389
IGP2	rs883082	14	64950693	A	G	0.475069	0.996197	2223	4	-0.233043	0.0308307	57.1354	4.0681e-14	-0.202963	0.051932	-0.322054	0.0494586	-0.127227	0.0734458	-0.168511	0.107172
IGP2	rs883081	14	64950374	A	C	0.528798	0.996289	2223	4	0.235536	0.0308361	58.3437	2.20105e-14	0.207225	0.0521085	0.323923	0.0493303	0.127333	0.0734443	0.168511	0.107172
IGP2	rs1953417	14	64948662	T	C	0.924876	0.999964	2223	4	-0.307448	0.059422	26.77	2.2917e-07	-0.0434559	0.110349	-0.39261	0.0884004	-0.522358	0.137729	-0.280623	0.221389
IGP2	rs1953416	14	64948560	T	C	0.528776	0.996104	2223	4	0.235687	0.0308367	58.4166	2.12097e-14	0.207308	0.0521053	0.324243	0.0493355	0.127368	0.0734442	0.168511	0.107172
IGP2	rs2411822	14	64948148	A	G	0.475089	0.995994	2223	4	-0.23324	0.0308318	57.2281	3.88094e-14	-0.203072	0.0519302	-0.322442	0.0494649	-0.127329	0.0734449	-0.168511	0.107172
IGP2	rs7147536	14	64944451	T	C	0.370617	0.995547	2223	4	0.144352	0.0321216	20.1954	6.99209e-06	0.156837	0.0530322	0.186823	0.0514309	0.00157634	0.0816027	0.155424	0.108215
IGP2	rs17246035	14	64943883	T	G	0.075177	0.998098	2223	4	0.30723	0.0594292	26.7256	2.34492e-07	0.0432437	0.110381	0.392185	0.0883833	0.522554	0.137821	0.280532	0.221393
IGP2	rs11844747	14	64939881	G	C	0.0753401	0.992964	2223	4	0.306722	0.0594824	26.5897	2.51587e-07	0.041132	0.110669	0.391613	0.0883546	0.523046	0.138028	0.280056	0.221415
IGP2	rs17246007	14	64935424	A	C	0.0753709	0.991821	2223	4	0.306611	0.0594903	26.5634	2.5503e-07	0.0408554	0.110707	0.391417	0.0883368	0.523389	0.138115	0.279727	0.221433
IGP2	rs2411823	14	64934819	T	C	0.423597	0.991996	2223	4	0.17263	0.0312382	30.5395	3.27136e-08	0.188753	0.0525339	0.234765	0.0499382	0.0298559	0.075565	0.10597	0.10764
IGP2	rs4587890	14	64933537	A	T	0.423617	0.991657	2223	4	0.17275	0.0312429	30.5726	3.21605e-08	0.188978	0.0525418	0.23484	0.0499458	0.0298171	0.0755727	0.106192	0.107666
IGP2	rs10138671	14	64929845	A	G	0.57636	0.991394	2223	4	-0.172829	0.031247	30.5925	3.18322e-08	-0.189083	0.0525453	-0.234901	0.0499535	-0.0297819	0.0755798	-0.10647	0.107704
IGP2	rs10138570	14	64929791	A	G	0.500896	0.9895	2223	4	-0.250089	0.0308056	65.9068	4.72749e-16	-0.190716	0.0515444	-0.356543	0.049716	-0.17367	0.0729738	-0.17513	0.108465
IGP2	rs11158593	14	64929737	A	G	0.499127	0.989277	2223	4	0.250159	0.0308091	65.9287	4.67541e-16	0.190734	0.0515465	0.35665	0.049723	0.173615	0.0729773	0.175564	0.108517
IGP2	rs11158592	14	64929721	T	G	0.49504	0.988266	2223	4	0.247807	0.0308421	64.5561	9.38223e-16	0.186115	0.0514468	0.356636	0.0499709	0.173517	0.0729833	0.173579	0.108312
IGP2	rs11158591	14	64925515	T	C	0.435494	0.974698	2223	4	0.268415	0.0319368	70.6366	4.29476e-17	0.217211	0.0527078	0.370142	0.0510226	0.154925	0.0785628	0.238044	0.115992
IGP2	rs8017202	14	64924711	A	G	0.0763241	0.98588	2223	4	0.288972	0.0589819	24.0035	9.61596e-07	0.0141132	0.110488	0.369281	0.086399	0.523808	0.139746	0.275814	0.221589
IGP2	rs12433423	14	64923990	G	C	0.076321	0.985746	2223	4	0.289022	0.0589875	24.0073	9.59723e-07	0.014119	0.110492	0.369358	0.0864116	0.523943	0.139757	0.275815	0.221595
IGP2	rs12433416	14	64923928	T	G	0.923681	0.985423	2223	4	-0.289127	0.0589951	24.0184	9.54174e-07	-0.0142677	0.110507	-0.369459	0.0864255	-0.524045	0.139768	-0.275731	0.221597
IGP2	rs10083488	14	64923099	T	C	0.0763172	0.985283	2223	4	0.289197	0.0590016	24.0249	9.50987e-07	0.0142645	0.110512	0.369568	0.0864406	0.524165	0.139781	0.275918	0.221595
IGP2	rs17826466	14	64921923	T	G	0.923686	0.985109	2223	4	-0.289235	0.0590066	24.027	9.49948e-07	-0.0142737	0.110518	-0.369632	0.0864513	-0.524264	0.139791	-0.275833	0.221592
IGP2	rs17826448	14	64921770	A	G	0.923696	0.984629	2223	4	-0.289409	0.0590252	24.0408	9.43149e-07	-0.0143443	0.110527	-0.369909	0.0864943	-0.524774	0.139841	-0.275672	0.221585
IGP2	rs10083525	14	64921309	A	C	0.0763004	0.983992	2223	4	0.289572	0.0590434	24.0531	9.37164e-07	0.0143587	0.110531	0.370221	0.0865422	0.525013	0.139863	0.275952	0.221622
IGP2	rs10083421	14	64920911	T	C	0.0762992	0.983467	2223	4	0.289802	0.0590588	24.0788	9.24743e-07	0.0147199	0.110565	0.37043	0.0865723	0.525111	0.139873	0.275915	0.221623
IGP2	rs11850163	14	64917898	A	T	0.923702	0.983295	2223	4	-0.289861	0.059066	24.0827	9.22878e-07	-0.0147637	0.110581	-0.370467	0.0865834	-0.525217	0.139888	-0.276	0.221629
IGP2	rs11850160	14	64917876	T	C	0.0762953	0.983076	2223	4	0.289944	0.0590734	24.0904	9.1916e-07	0.0148533	0.110593	0.370563	0.086599	0.525349	0.139898	0.275886	0.221622
IGP2	rs11845794	14	64917871	G	C	0.923706	0.982642	2223	4	-0.290142	0.0590875	24.1118	9.09031e-07	-0.0149539	0.110604	-0.37068	0.0866151	-0.526279	0.139994	-0.275942	0.221624
IGP2	rs12882269	14	64916897	T	G	0.563863	0.974391	2223	4	-0.2695	0.0319484	71.1573	3.29857e-17	-0.218269	0.0526841	-0.37052	0.0509966	-0.152972	0.0786201	-0.248525	0.116933
IGP2	rs11621604	14	64910527	A	G	0.563234	0.975992	2223	4	-0.271066	0.0319292	72.0733	2.07353e-17	-0.221539	0.0525548	-0.370613	0.0509789	-0.152004	0.0786731	-0.255394	0.117454
IGP2	rs4902393	14	64909267	G	C	0.561377	0.987578	2223	4	-0.273698	0.0317948	74.1021	7.418e-18	-0.226309	0.0522951	-0.371386	0.050672	-0.141716	0.0783876	-0.284381	0.118394
IGP2	rs10148907	14	64903125	G	C	0.690522	0.980817	2223	4	-0.273786	0.0344191	63.2738	1.79879e-15	-0.169474	0.0557619	-0.364089	0.0548446	-0.237209	0.089926	-0.395014	0.122726
IGP2	rs11621121	14	64892246	T	C	0.440647	0.998097	2223	4	0.273577	0.0316439	74.7441	5.35851e-18	0.227016	0.0520121	0.370676	0.0505674	0.136248	0.077941	0.298729	0.116781
IGP2	rs11623920	14	64889067	A	C	0.559451	0.996681	2223	4	-0.273784	0.031663	74.7674	5.29574e-18	-0.227244	0.0520565	-0.371004	0.0505968	-0.136244	0.0779424	-0.298893	0.11687
IGP2	rs12886168	14	64879039	A	C	0.447292	0.981116	2223	4	0.273943	0.0317448	74.4692	6.15931e-18	0.227551	0.0521613	0.375796	0.0507651	0.117626	0.0773964	0.32585	0.119679
IGP2	rs12886005	14	64879000	T	C	0.452451	0.867002	2223	4	0.278809	0.0337055	68.4245	1.31832e-16	0.228643	0.0558354	0.383457	0.0538573	0.138677	0.0821729	0.290312	0.122516
IGP2	rs12436465	14	64876630	T	C	0.715481	0.978621	2223	4	-0.201948	0.0352881	32.7507	1.04766e-08	-0.199704	0.0574028	-0.262374	0.0559753	0.017917	0.0913161	-0.330283	0.12858
IGP2	rs1954052	14	64875462	A	T	0.440554	0.992735	2223	4	0.274181	0.0317129	74.7485	5.34654e-18	0.227679	0.0521365	0.371571	0.0506519	0.135769	0.0779668	0.300758	0.117722
IGP2	rs747541	14	64875163	A	C	0.447235	0.978461	2223	4	0.274197	0.0317776	74.4532	6.20944e-18	0.227998	0.0522329	0.376223	0.0508079	0.117233	0.0773993	0.326212	0.120002
IGP2	rs12881755	14	64871564	A	G	0.651416	0.958565	2223	4	-0.239552	0.0334608	51.2541	8.11518e-13	-0.167514	0.0543862	-0.338701	0.0532892	-0.105513	0.0847434	-0.366826	0.125313
IGP2	rs9635250	14	64869101	A	T	0.103589	0.998268	2223	4	0.374443	0.0510952	53.7044	2.33035e-13	0.176405	0.0917185	0.428002	0.0767594	0.652936	0.136188	0.360522	0.157088
IGP2	rs6573604	14	64857694	T	C	0.194545	0.9979	2223	4	0.284958	0.0382439	55.5187	9.25749e-14	0.139535	0.0649609	0.369521	0.0625917	0.405198	0.0885855	0.246783	0.124938
IGP2	rs12436299	14	64854947	A	G	0.89635	0.999406	2223	4	-0.373976	0.0510553	53.6546	2.39027e-13	-0.176291	0.0916814	-0.427668	0.0767094	-0.652527	0.13613	-0.358342	0.156634
IGP2	rs17102598	14	64854613	T	G	0.805424	0.997249	2223	4	-0.284889	0.0382474	55.4811	9.43606e-14	-0.139402	0.0649723	-0.369363	0.0625937	-0.405329	0.0885951	-0.246783	0.124938
IGP2	rs6573602	14	64854363	G	C	0.194589	0.996986	2223	4	0.28486	0.0382489	55.4656	9.51102e-14	0.139367	0.064976	0.369278	0.0625951	0.405402	0.0886006	0.246783	0.124938
IGP2	rs10144503	14	64853862	A	G	0.896374	0.999372	2223	4	-0.373916	0.0510633	53.6206	2.43199e-13	-0.1759	0.0917285	-0.427668	0.0767094	-0.652501	0.136127	-0.358342	0.156634
IGP2	rs6573599	14	64852880	A	C	0.805368	0.996064	2223	4	-0.284762	0.0382557	55.408	9.79389e-14	-0.139076	0.0650006	-0.369077	0.0625957	-0.405676	0.0886208	-0.246783	0.124938
IGP2	rs6573598	14	64852772	T	C	0.194671	0.995391	2223	4	0.284644	0.0382616	55.345	1.01127e-13	0.138701	0.065027	0.368969	0.0625958	0.405748	0.088626	0.246783	0.124938
IGP2	rs8019767	14	64852538	T	G	0.80531	0.995092	2223	4	-0.284587	0.038263	55.3189	1.02481e-13	-0.138599	0.0650325	-0.36886	0.0625954	-0.40582	0.0886313	-0.246783	0.124938
IGP2	rs11158587	14	64852465	A	G	0.805295	0.994811	2223	4	-0.284546	0.0382641	55.2996	1.0349e-13	-0.138548	0.0650355	-0.368754	0.0625954	-0.405892	0.0886366	-0.246783	0.124938
IGP2	rs7151212	14	64851375	G	C	0.805278	0.994515	2223	4	-0.284496	0.0382653	55.2765	1.04713e-13	-0.138477	0.065041	-0.368633	0.0625944	-0.405963	0.0886418	-0.246783	0.124938
IGP2	rs10134589	14	64850987	A	T	0.192871	0.939392	2223	4	0.306365	0.0396471	59.7112	1.09851e-14	0.161998	0.0675407	0.402915	0.0644079	0.41334	0.0929705	0.239878	0.128875
IGP2	rs10138662	14	64849235	A	G	0.194785	0.993574	2223	4	0.284276	0.0382699	55.1778	1.10104e-13	0.138015	0.065063	0.368322	0.0625916	0.406092	0.0886513	0.246783	0.124938
IGP2	rs8019473	14	64848881	A	G	0.805177	0.993119	2223	4	-0.284124	0.0382729	55.1102	1.13957e-13	-0.13761	0.0650768	-0.368201	0.0625905	-0.406163	0.0886564	-0.246783	0.124938
IGP2	rs10147958	14	64848586	T	C	0.103519	0.999534	2223	4	0.373442	0.0510812	53.4471	2.65651e-13	0.173918	0.0918347	0.427674	0.0767094	0.652432	0.136119	0.358342	0.156634
IGP2	rs4902386	14	64848043	A	C	0.805153	0.992766	2223	4	-0.284037	0.0382739	55.0735	1.16107e-13	-0.137458	0.0650806	-0.368029	0.0625879	-0.406305	0.0886668	-0.246783	0.124938
IGP2	rs10132229	14	64847313	A	G	0.103507	0.999605	2223	4	0.37336	0.0510815	53.423	2.68927e-13	0.173645	0.0918372	0.427674	0.0767094	0.652419	0.136117	0.358342	0.156634
IGP2	rs11847263	14	64845448	T	G	0.390848	0.984617	2223	4	0.291451	0.0319777	83.0685	7.92572e-20	0.203819	0.0528443	0.385795	0.0516133	0.246183	0.0769142	0.339423	0.11516
IGP2	rs8017974	14	64844940	T	C	0.195129	0.9859	2223	4	0.284225	0.0383707	54.869	1.28834e-13	0.136347	0.0654666	0.367982	0.0626495	0.4067	0.088714	0.246786	0.124961
IGP2	rs17102587	14	64844230	T	C	0.196481	0.972814	2223	4	0.282598	0.0385292	53.7968	2.2233e-13	0.128011	0.0662412	0.368013	0.0626651	0.406757	0.0887215	0.24677	0.124967
IGP2	rs10144975	14	64843735	T	C	0.801856	0.977719	2223	4	-0.275064	0.038324	51.514	7.10869e-13	-0.111087	0.0651889	-0.36803	0.0626815	-0.406854	0.0887359	-0.246754	0.124974
IGP2	rs1760978	14	64840800	T	G	0.428029	0.979543	2223	4	0.280065	0.0314376	79.3632	5.168e-19	0.19203	0.0518479	0.39707	0.0509884	0.193266	0.0742213	0.327581	0.116522
IGP2	rs10135194	14	64840731	T	C	0.942813	0.83601	2223	4	-0.41734	0.0708619	34.6861	3.8739e-09	-0.28125	0.135331	-0.484324	0.115693	-0.541519	0.150991	-0.301043	0.196222
IGP2	rs1269068	14	64837086	T	C	0.574121	0.998258	2223	4	-0.250875	0.0313608	63.9942	1.24786e-15	-0.181775	0.0515364	-0.354329	0.0508108	-0.138285	0.0749405	-0.330904	0.115564
IGP2	rs4902383	14	64834326	G	C	0.187507	0.936428	2223	4	0.261038	0.0399487	42.6973	6.39003e-11	0.128596	0.0666978	0.359029	0.0652265	0.319142	0.097596	0.27138	0.127223
IGP2	rs1256540	14	64833822	T	C	0.425869	0.997056	2223	4	0.251376	0.0313862	64.1457	1.15547e-15	0.182487	0.0516243	0.354335	0.0508156	0.139007	0.074999	0.330903	0.115578
IGP2	rs12431963	14	64829447	T	C	0.920163	0.919952	2223	4	-0.40577	0.0589975	47.3035	6.08044e-12	-0.202108	0.103421	-0.483181	0.0863554	-0.951205	0.224331	-0.351096	0.158438
IGP2	rs7159888	14	64828395	A	G	0.553191	0.994786	2223	4	-0.250516	0.0313033	64.0456	1.21571e-15	-0.186669	0.0514065	-0.325026	0.050795	-0.216714	0.0751657	-0.26683	0.11357
IGP2	rs1256526	14	64809658	T	G	0.393419	0.99686	2223	4	0.164674	0.0318761	26.6881	2.39089e-07	0.108891	0.0529552	0.30318	0.0513713	-0.0203367	0.0773449	0.144234	0.110788
IGP2	rs1256525	14	64808303	G	C	0.392005	0.986645	2223	4	0.164933	0.0320296	26.5163	2.6132e-07	0.109082	0.0532002	0.302307	0.0515673	-0.0197281	0.0778677	0.146648	0.111489
IGP2	rs1256520	14	64806946	A	C	0.608021	0.985922	2223	4	-0.164931	0.0320372	26.503	2.63123e-07	-0.109065	0.053207	-0.302404	0.0515882	0.0197506	0.0778819	-0.146605	0.111492
IGP2	rs1256519	14	64806077	A	G	0.44027	0.894816	2223	4	-0.191073	0.0325408	34.478	4.31099e-09	-0.127031	0.0523961	-0.350438	0.054356	-0.0580296	0.0763261	-0.0800351	0.119517
IGP2	rs8003310	14	64794923	A	G	0.307209	0.931754	2223	4	0.163176	0.0341776	22.7945	1.80279e-06	0.131337	0.0569102	0.271926	0.0553747	0.0945595	0.0810742	-0.0568348	0.120327
IGP2	rs1256501	14	64793860	T	C	0.584011	0.997308	2223	4	-0.152581	0.0314749	23.5004	1.24886e-06	-0.123043	0.0525933	-0.298644	0.0501356	0.0658284	0.0766953	-0.0239197	0.111767
IGP2	rs8021641	14	64782173	T	C	0.153808	0.951266	2223	4	0.22522	0.0438803	26.3435	2.85777e-07	0.165974	0.0759428	0.335093	0.0683124	0.183004	0.117277	0.0521856	0.13023
IGP2	rs1270077	14	64776511	A	G	0.287106	0.922007	2223	4	0.165454	0.0356276	21.5666	3.41749e-06	0.126476	0.0593584	0.284955	0.0577568	0.0610008	0.0859742	0.0112756	0.120438
IGP2	rs7160062	14	64761298	A	G	0.160059	0.939854	2223	4	0.208391	0.0437549	22.6832	1.91033e-06	0.17559	0.0779455	0.238131	0.0687839	0.275963	0.108492	0.100472	0.127602
IGP2	rs1436958	15	60126089	T	G	0.573532	0.996461	2223	4	0.138864	0.0313074	19.6738	9.18509e-06	0.143325	0.0525774	0.110184	0.0503605	0.155918	0.0715256	0.231404	0.12061
IGP2	rs6494964	15	31280513	A	G	0.686051	0.647366	2223	4	0.184645	0.0407045	20.5774	5.72688e-06	0.217761	0.0664393	0.172448	0.0662577	0.11568	0.102009	0.220477	0.1372
IGP2	rs7171392	15	31274813	T	C	0.659243	0.773069	2223	4	0.165243	0.0365765	20.4098	6.25094e-06	0.19927	0.0554926	0.167174	0.06376	0.0798454	0.0982097	0.128689	0.116981
IGP2	rs7183043	15	31274389	T	C	0.712069	0.809036	2223	4	0.164855	0.037247	19.5895	9.59967e-06	0.202932	0.0597787	0.153668	0.0614644	0.128663	0.0953198	0.108807	0.122901
IGP3	rs11884956	2	1545433	A	G	0.195803	0.983759	2246	4	0.173536	0.038595	20.217	6.91373e-06	0.0532585	0.0660862	0.24262	0.0583681	0.171207	0.0982855	0.339098	0.148549
IGP3	rs11885279	2	1539640	T	C	0.188319	0.991669	2246	4	0.179039	0.0389193	21.1626	4.21928e-06	0.0659187	0.0666268	0.240749	0.0586265	0.198972	0.100284	0.303553	0.149831
IGP3	rs10206020	2	1536934	T	C	0.188021	0.993793	2246	4	0.179829	0.0388939	21.3776	3.77161e-06	0.0679746	0.066566	0.241029	0.0585943	0.198626	0.100242	0.304245	0.149756
IGP3	rs10202105	2	1532308	T	C	0.811967	0.993988	2246	4	-0.179545	0.0388889	21.3153	3.89603e-06	-0.067138	0.0665693	-0.241018	0.0585799	-0.198583	0.100219	-0.304141	0.149751
IGP3	rs10206900	2	1531848	T	C	0.188034	0.99405	2246	4	0.179489	0.0388881	21.3031	3.92104e-06	0.066969	0.0665687	0.241027	0.0585786	0.198559	0.100215	0.304152	0.149747
IGP3	rs6756310	2	1528816	A	G	0.188319	0.999063	2246	4	0.178549	0.0388181	21.1567	4.23229e-06	0.0643402	0.066366	0.241181	0.058525	0.199103	0.0999842	0.303836	0.149727
IGP3	rs6605278	2	1526237	T	C	0.811668	0.999395	2246	4	-0.178452	0.0388147	21.1374	4.27504e-06	-0.0640959	0.066351	-0.241199	0.0585246	-0.199089	0.0999801	-0.303805	0.149726
IGP3	rs17091772	2	1498686	A	C	0.166723	0.997349	2246	4	0.18484	0.04118	20.1473	7.17003e-06	0.0712159	0.0692679	0.230943	0.0617653	0.289644	0.113182	0.267958	0.15601
IGP3	rs11896906	2	1498557	A	G	0.16668	0.997972	2246	4	0.184707	0.0411772	20.1212	7.26875e-06	0.0712255	0.0692672	0.23089	0.0617628	0.290276	0.113175	0.26502	0.155925
IGP3	rs13405352	2	1497733	T	C	0.833675	0.988299	2246	4	-0.185459	0.0414121	20.0559	7.52121e-06	-0.0706997	0.0702383	-0.230975	0.0618343	-0.289367	0.113376	-0.265175	0.156047
IGP3	rs11888851	2	1497261	G	C	0.166223	0.985973	2246	4	0.185462	0.0414658	20.0045	7.72597e-06	0.0706638	0.0703051	0.231135	0.0619487	0.28902	0.113452	0.2654	0.156154
IGP3	rs11896517	2	1497119	T	C	0.166165	0.984571	2246	4	0.185447	0.0414991	19.9694	7.86925e-06	0.0705388	0.070375	0.231186	0.0620004	0.288793	0.113504	0.265501	0.156199
IGP3	rs11891867	2	1496901	T	C	0.833931	0.982275	2246	4	-0.18559	0.0415549	19.9465	7.96409e-06	-0.0703181	0.0705866	-0.231213	0.0620328	-0.288669	0.113528	-0.265751	0.156286
IGP3	rs10042764	5	147598627	T	C	0.0834455	0.974975	2246	4	-0.246496	0.055777	19.5303	9.90141e-06	-0.262375	0.0914717	-0.258168	0.0873165	-0.114822	0.147094	-0.35478	0.201878
IGP3	rs6580538	5	147588136	A	C	0.916287	0.986295	2246	4	0.244804	0.0553566	19.5569	9.76492e-06	0.261251	0.090794	0.256222	0.0866685	0.113203	0.145806	0.352423	0.200572
IGP3	rs1583279	5	147584841	T	C	0.916004	0.994015	2246	4	0.244024	0.0550482	19.6507	9.29703e-06	0.259724	0.0897829	0.255515	0.0864208	0.113079	0.145636	0.35194	0.20039
IGP3	rs1368304	5	147583260	A	G	0.915931	0.995474	2246	4	0.243869	0.0549959	19.6632	9.2365e-06	0.259481	0.0896411	0.255321	0.0863627	0.113083	0.145581	0.351911	0.200311
IGP3	rs955768	5	55374759	A	T	0.200762	0.896252	2246	4	0.20889	0.0400078	27.2612	1.77744e-07	0.214459	0.0631931	0.18874	0.0665536	0.236743	0.0982459	0.21487	0.149118
IGP3	rs10454831	5	55374548	A	T	0.799248	0.898332	2246	4	-0.208698	0.0399609	27.2751	1.76469e-07	-0.2142	0.0630901	-0.188548	0.066497	-0.236562	0.0981365	-0.214949	0.149058
IGP3	rs16884711	5	55360559	A	C	0.189044	0.912775	2246	4	0.218272	0.0403929	29.2001	6.52742e-08	0.224877	0.0631115	0.200897	0.0684013	0.23346	0.0983035	0.229108	0.1497
IGP3	rs17348299	5	55358652	A	C	0.836659	0.847332	2246	4	-0.265812	0.0445312	35.6303	2.38546e-09	-0.272524	0.0685396	-0.226789	0.0743352	-0.290856	0.113365	-0.378745	0.175075
IGP3	rs7795683	7	113532937	A	G	0.12331	0.995125	2246	4	-0.214983	0.0472566	20.6958	5.38353e-06	-0.183928	0.0736256	-0.206617	0.0816275	-0.161493	0.122039	-0.44445	0.1473
IGP3	rs9640751	7	113528995	A	G	0.876938	0.989643	2246	4	0.215969	0.047429	20.7345	5.27566e-06	0.185869	0.074023	0.207505	0.0817518	0.160861	0.122696	0.442558	0.147462
IGP3	rs6466479	7	113528341	T	G	0.122477	0.967319	2246	4	-0.222883	0.0479747	21.5838	3.38703e-06	-0.18726	0.0742801	-0.226296	0.0841826	-0.160592	0.122946	-0.442445	0.147474
IGP3	rs4831289	8	14166567	A	C	0.544563	0.971099	2246	4	0.143017	0.0307539	21.6259	3.3134e-06	0.104034	0.0527353	0.199676	0.0494027	0.122097	0.0686646	0.0802945	0.11479
IGP3	rs4831569	8	14166323	A	C	0.455387	0.972962	2246	4	-0.143003	0.0307465	21.632	3.30297e-06	-0.104047	0.0527329	-0.199582	0.0493761	-0.122085	0.0686611	-0.0802774	0.11478
IGP3	rs13256717	8	14165963	G	C	0.455292	0.97682	2246	4	-0.142981	0.0307316	21.6464	3.2783e-06	-0.10407	0.0527275	-0.19939	0.04932	-0.122091	0.0686587	-0.0802361	0.114775
IGP3	rs1427025	8	14163261	T	C	0.544993	0.993246	2246	4	0.142821	0.0306507	21.7122	3.16762e-06	0.104202	0.0526765	0.19829	0.0490555	0.122158	0.0685886	0.080397	0.114761
IGP3	rs11203588	8	14161002	A	T	0.455017	0.994763	2246	4	-0.142814	0.0306424	21.7219	3.15167e-06	-0.104215	0.0526709	-0.198194	0.0490261	-0.122156	0.0685883	-0.0804461	0.114761
IGP3	rs2059671	8	14160600	G	C	0.455024	0.99639	2246	4	-0.142795	0.0306344	21.7274	3.14265e-06	-0.104224	0.0526643	-0.198085	0.048999	-0.122149	0.0685872	-0.0804625	0.11476
IGP3	rs9886428	8	14158187	A	G	0.455032	0.997303	2246	4	-0.142785	0.030625	21.7376	3.12603e-06	-0.104242	0.0526581	-0.197969	0.0489657	-0.122144	0.0685864	-0.0805116	0.11476
IGP3	rs7839860	8	14158131	A	G	0.544969	0.995598	2246	4	0.142752	0.0306347	21.7138	3.16505e-06	0.104244	0.0526642	0.197947	0.0489975	0.122142	0.0685906	0.0804901	0.114781
IGP3	rs7838797	8	14157357	A	T	0.449957	0.973022	2246	4	-0.14289	0.0309893	21.2609	4.00829e-06	-0.10383	0.0530994	-0.198068	0.0497145	-0.123319	0.069064	-0.0825264	0.117546
IGP3	rs10971439	9	33170813	T	C	0.228644	0.7104	2246	4	0.19864	0.0430582	21.2824	3.96355e-06	0.17884	0.0674987	0.180257	0.069903	0.323513	0.0990198	-0.15074	0.274759
IGP3	rs10813960	9	33170362	T	C	0.702122	0.743353	2246	4	-0.178847	0.0384809	21.6009	3.35693e-06	-0.166529	0.0626194	-0.164654	0.0634192	-0.281073	0.0839002	0.086417	0.1838
IGP3	rs10971438	9	33170308	A	G	0.297883	0.74611	2246	4	0.178507	0.0384108	21.5974	3.36306e-06	0.165843	0.0624537	0.164578	0.0633874	0.280391	0.0836705	-0.085627	0.18355
IGP3	rs10813957	9	33143527	T	G	0.738519	0.955044	2246	4	-0.179401	0.0356188	25.3683	4.73638e-07	-0.162825	0.0566694	-0.156224	0.058562	-0.292803	0.0816292	-0.0343675	0.168652
IGP3	rs3780486	9	33129453	T	C	0.73758	0.97014	2246	4	-0.177705	0.0353057	25.3343	4.82064e-07	-0.160391	0.0558879	-0.155557	0.0581839	-0.291202	0.0813764	-0.0361257	0.167376
IGP3	rs10813951	9	33118021	A	G	0.262638	0.97111	2246	4	0.177586	0.0352614	25.364	4.74695e-07	0.160402	0.0558637	0.155261	0.0580201	0.291277	0.08136	0.0365007	0.167361
IGP3	rs12342831	9	33114872	T	C	0.262518	0.971402	2246	4	0.177679	0.0352671	25.3825	4.70168e-07	0.160479	0.0558673	0.155202	0.0580326	0.291764	0.0813649	0.0360195	0.167523
IGP3	rs10971418	9	33112024	A	C	0.795805	0.981306	2246	4	-0.177557	0.0387571	20.9881	4.62144e-06	-0.156813	0.0591063	-0.153932	0.0631844	-0.311665	0.0941372	0.0252855	0.248772
IGP3	rs3818593	9	33110706	A	G	0.201925	0.99601	2246	4	0.176584	0.0386868	20.8341	5.00829e-06	0.156824	0.0591107	0.151504	0.062878	0.311845	0.0941311	-0.025543	0.248745
IGP4	rs6794649	3	154961113	G	C	0.159421	0.93729	2219	4	-0.207363	0.0427232	23.5579	1.21212e-06	-0.236395	0.067711	-0.118552	0.0688269	-0.318353	0.116531	-0.301615	0.149052
IGP4	rs4076555	11	7420948	T	C	0.336591	0.835207	2219	4	-0.159088	0.0354173	20.1764	7.06194e-06	-0.10997	0.0586887	-0.215418	0.0575801	-0.198312	0.081578	-0.00227424	0.134849
IGP4	rs2093746	14	89297004	G	C	0.26506	0.361266	2219	4	-0.287804	0.0561195	26.3006	2.922e-07	-0.30016	0.0893313	-0.292887	0.0950125	-0.258171	0.127175	-0.273558	0.225845
IGP4	rs4779031	15	77320427	A	C	0.211702	0.995918	2219	4	0.183157	0.0382688	22.9065	1.70077e-06	0.122664	0.0637705	0.293712	0.0626343	0.133452	0.0912754	0.0647648	0.127008
IGP5	rs10203166	2	59643209	T	C	0.974136	0.502352	1395	3	0.798796	0.1723	21.4932	3.5508e-06	0.83462	0.22673	NA	NA	0.887233	0.295572	0.185123	0.599203
IGP5	rs11944996	4	20842344	A	G	0.925046	0.906884	2246	4	0.278769	0.0598873	21.6681	3.24141e-06	0.229811	0.100828	0.304505	0.0984565	0.260311	0.123891	0.555629	0.286904
IGP5	rs11944859	4	20842176	T	C	0.925248	0.908448	2246	4	0.279609	0.0599273	21.7697	3.07418e-06	0.229606	0.100875	0.304914	0.0984773	0.260808	0.124002	0.572845	0.28833
IGP5	rs10516376	4	20831769	A	G	0.944524	0.994415	2246	4	0.309435	0.0659653	22.0044	2.72031e-06	0.212491	0.114833	0.34685	0.108857	0.30943	0.130303	0.701826	0.305854
IGP5	rs1023721	4	20815588	A	T	0.941465	0.993476	2246	4	0.314122	0.0641915	23.9465	9.90517e-07	0.222751	0.114181	0.358658	0.104552	0.295782	0.123621	0.770147	0.332121
IGP5	rs16884711	5	55360559	A	C	0.189044	0.912773	2246	4	0.19315	0.04058	22.6551	1.93849e-06	0.221766	0.0631686	0.119133	0.0685303	0.289433	0.10049	0.171993	0.149575
IGP5	rs17348299	5	55358652	A	C	0.836659	0.847334	2246	4	-0.210822	0.0447159	22.2284	2.42067e-06	-0.23704	0.0686049	-0.127843	0.0746671	-0.313412	0.115149	-0.258765	0.174415
IGP5	rs917402	7	150600468	T	C	0.884945	0.996742	2246	4	0.234017	0.0480424	23.7272	1.11004e-06	0.116553	0.0770734	0.20958	0.0859254	0.320224	0.0993073	0.744844	0.188722
IGP5	rs17173770	7	150590877	G	C	0.32382	0.95177	2246	4	-0.158563	0.0338651	21.9229	2.83831e-06	-0.0776027	0.0577699	-0.16867	0.0536449	-0.22984	0.0782924	-0.30637	0.127319
IGP5	rs7781265	7	150581873	A	G	0.882102	0.923249	2246	4	0.285787	0.0498258	32.8985	9.70962e-09	0.18005	0.0797445	0.284936	0.0893732	0.375952	0.100705	0.646388	0.214419
IGP5	rs7812088	7	150550762	A	G	0.872745	0.981854	2246	4	0.278789	0.0468484	35.4129	2.66711e-09	0.176014	0.0773156	0.283557	0.0799712	0.362773	0.096929	0.57277	0.197872
IGP5	rs1122979	7	150546004	A	G	0.875342	0.906146	2246	4	0.294539	0.0490322	36.0846	1.88938e-09	0.196898	0.0833839	0.292382	0.0823826	0.366356	0.098399	0.617535	0.215678
IGP5	rs6421315	7	50325753	G	C	0.368136	0.954777	2246	4	-0.144471	0.032158	20.183	7.03759e-06	-0.154393	0.0551446	-0.105236	0.051328	-0.207898	0.0737238	-0.143937	0.115788
IGP5	rs7782210	7	50319291	A	G	0.378244	0.984114	2246	4	-0.139499	0.0315117	19.5975	9.55956e-06	-0.148073	0.0541804	-0.100055	0.0501965	-0.202947	0.0719055	-0.145572	0.114614
IGP5	rs13272236	8	51547540	A	G	0.0365155	0.411249	1216	2	0.787197	0.166775	22.2795	2.35709e-06	0.843218	0.198697	NA	NA	0.653639	0.306795	NA	NA
IGP5	rs1547201	9	97856305	T	C	0.530244	0.960697	2246	4	-0.144936	0.0313651	21.3529	3.8204e-06	-0.19276	0.0521289	-0.0543209	0.0509875	-0.207745	0.0737762	-0.216288	0.111719
IGP5	rs10989055	9	97853482	G	C	0.501285	0.953055	2246	4	-0.140722	0.0314065	20.0762	7.44168e-06	-0.170558	0.0533913	-0.0749739	0.0508152	-0.176629	0.0709459	-0.242721	0.113906
IGP5	rs6479779	10	63365054	G	C	0.34537	0.634499	2246	4	0.190934	0.0400765	22.698	1.89564e-06	0.202296	0.070076	0.161246	0.0648396	0.240577	0.0888953	0.162823	0.135365
IGP5	rs4143912	14	47123909	A	G	0.416787	0.995655	2246	4	0.143394	0.031705	20.4554	6.10376e-06	0.20833	0.052359	0.135172	0.0520455	0.0577959	0.073346	0.080191	0.115477
IGP5	rs3788556	22	38302108	T	C	0.560898	0.853135	2246	4	0.152008	0.0329747	21.2506	4.02975e-06	0.111981	0.0545657	0.174049	0.0541716	0.15714	0.0756251	0.225834	0.121085
IGP5	rs5757731	22	38297731	G	C	0.424858	0.895928	2246	4	-0.15668	0.0323292	23.4875	1.25728e-06	-0.123845	0.0533143	-0.165573	0.0534024	-0.185408	0.0737819	-0.201378	0.119004
IGP5	rs5757727	22	38293119	A	G	0.375074	0.989598	2246	4	-0.141155	0.0313544	20.2673	6.73413e-06	-0.135102	0.0528566	-0.145299	0.0507498	-0.169587	0.0705096	-0.0672648	0.119653
IGP5	rs9607658	22	38287686	T	C	0.573605	0.998968	2246	4	0.142859	0.0306544	21.7184	3.15746e-06	0.103061	0.0508893	0.162397	0.050711	0.169005	0.0685463	0.171743	0.114449
IGP5	rs5757721	22	38277520	T	C	0.62489	0.999976	2246	4	0.141584	0.0312426	20.5367	5.84977e-06	0.136766	0.0526346	0.145194	0.0507364	0.168825	0.0698456	0.0666894	0.119465
IGP5	rs2092168	22	38277014	T	C	0.624887	0.999979	2246	4	0.141573	0.0312426	20.5336	5.85938e-06	0.136756	0.0526353	0.145194	0.0507364	0.168825	0.0698456	0.0665922	0.119456
IGP5	rs5757719	22	38275737	T	C	0.620514	0.971815	2246	4	0.141028	0.0315342	20.0008	7.74103e-06	0.133955	0.0530304	0.150398	0.0513482	0.159417	0.0700889	0.0698676	0.121986
IGP5	rs909674	22	38189115	A	C	0.298924	0.990853	2246	4	0.217792	0.0337553	41.6294	1.10324e-10	0.170089	0.0554379	0.187425	0.0526609	0.296917	0.0846712	0.513594	0.138436
IGP5	rs738289	22	38185829	T	C	0.293627	0.983126	2246	4	0.217886	0.0341197	40.7802	1.70354e-10	0.169287	0.0564174	0.188197	0.0530028	0.296171	0.0848067	0.518043	0.141684
IGP5	rs5995735	22	38184367	G	C	0.293652	0.981772	2246	4	0.217948	0.03414	40.7548	1.72579e-10	0.169346	0.0564264	0.188202	0.0530593	0.296296	0.0848391	0.51832	0.141767
IGP5	rs1557542	22	38182296	G	C	0.706355	0.98015	2246	4	-0.218043	0.0341668	40.7265	1.75099e-10	-0.169407	0.0564329	-0.188226	0.0531478	-0.296447	0.0848632	-0.518409	0.141785
IGP5	rs1557541	22	38181916	A	C	0.293653	0.979429	2246	4	0.21806	0.0341788	40.7041	1.77112e-10	0.16942	0.0564362	0.188196	0.0531839	0.296528	0.0848801	0.518512	0.141821
IGP5	rs5757683	22	38180120	A	G	0.29368	0.97891	2246	4	0.218071	0.0341848	40.694	1.78029e-10	0.169435	0.0564394	0.188191	0.0531953	0.296589	0.0849	0.518766	0.141894
IGP5	rs8137426	22	38174296	T	G	0.706266	0.977666	2246	4	-0.218111	0.0341993	40.6743	1.7984e-10	-0.169451	0.0564429	-0.18818	0.0532212	-0.296946	0.0849984	-0.518818	0.141924
IGP5	rs5757676	22	38171646	T	C	0.775854	0.95521	2246	4	-0.199356	0.0373037	28.5598	9.08495e-08	-0.132686	0.0608944	-0.178728	0.0595896	-0.289235	0.0912602	-0.474437	0.145482
IGP5	rs5750830	22	38170774	A	C	0.293826	0.975569	2246	4	0.218249	0.0342284	40.6565	1.81479e-10	0.169668	0.0564701	0.188147	0.0532834	0.297326	0.0850864	0.518905	0.141982
IGP5	rs4821897	22	38165533	A	G	0.707258	0.974407	2246	4	-0.21583	0.0343389	39.5049	3.27244e-10	-0.176935	0.0566686	-0.178025	0.0535794	-0.293732	0.085181	-0.503822	0.140716
IGP5	rs1972280	22	38161932	A	T	0.292869	0.975646	2246	4	0.215464	0.0343201	39.4141	3.42813e-10	0.176872	0.0566557	0.177914	0.0535726	0.291713	0.0849799	0.503244	0.140649
IGP5	rs5750825	22	38161224	A	G	0.707202	0.980122	2246	4	-0.214115	0.0342643	39.049	4.13292e-10	-0.176851	0.0566501	-0.175106	0.0533786	-0.291447	0.0849527	-0.502227	0.14054
IGP5	rs5757670	22	38159682	A	G	0.335021	0.991548	2246	4	0.179879	0.0326261	30.397	3.52072e-08	0.118238	0.0547756	0.165471	0.0511599	0.279587	0.0777655	0.342699	0.130494
IGP5	rs7949	22	38157499	A	G	0.335062	0.993738	2246	4	0.17939	0.0325935	30.2927	3.7153e-08	0.118123	0.0547446	0.164856	0.0511018	0.278443	0.0776335	0.342228	0.130416
IGP5	rs5750822	22	38156734	A	G	0.335036	0.996792	2246	4	0.178704	0.0325482	30.145	4.00925e-08	0.118032	0.0547238	0.163581	0.0509673	0.277797	0.0775596	0.342064	0.130388
IGP5	rs5750820	22	38155268	T	G	0.674722	0.973498	2246	4	-0.191362	0.0330566	33.5118	7.08333e-09	-0.142343	0.055683	-0.168563	0.0518057	-0.282944	0.0782411	-0.356289	0.132851
IGP5	rs739141	22	38154396	T	C	0.358799	0.99614	2246	4	0.18095	0.0322258	31.5288	1.96505e-08	0.120516	0.0545293	0.174433	0.0507919	0.237289	0.074682	0.394521	0.129429
IGP5	rs4821895	22	38152961	A	G	0.664935	0.999388	2246	4	-0.178168	0.0325168	30.0221	4.2716e-08	-0.117824	0.0546619	-0.162785	0.0509134	-0.277396	0.0775193	-0.341461	0.130303
IGP5	rs5757665	22	38151587	A	G	0.664941	0.999484	2246	4	-0.178138	0.0325166	30.0125	4.29273e-08	-0.117825	0.0546615	-0.162719	0.0509129	-0.277391	0.0775195	-0.341425	0.1303
IGP5	rs5750818	22	38150831	A	G	0.664945	0.999635	2246	4	-0.178116	0.0325163	30.0059	4.30737e-08	-0.117833	0.0546606	-0.162671	0.0509126	-0.277367	0.0775187	-0.341425	0.1303
IGP5	rs6001587	22	38148954	T	C	0.664953	0.999753	2246	4	-0.178089	0.0325161	29.9971	4.32702e-08	-0.117835	0.0546605	-0.162609	0.0509123	-0.27736	0.0775182	-0.34139	0.130296
IGP5	rs6001585	22	38142932	A	C	0.224263	0.997323	2246	4	0.188145	0.0367239	26.2476	3.00332e-07	0.136258	0.0604697	0.156729	0.05809	0.274098	0.0902141	0.453354	0.143167
IGP5	rs5757659	22	38142355	T	G	0.664961	1	2246	4	-0.178072	0.0325154	29.9927	4.33675e-08	-0.117846	0.0546603	-0.162565	0.0509104	-0.277343	0.0775161	-0.34139	0.130296
IGP5	rs5750816	22	38140325	T	C	0.334997	0.999487	2246	4	0.178115	0.032522	29.9948	4.33198e-08	0.117839	0.0546783	0.162939	0.0509295	0.277343	0.0775161	0.339031	0.13016
IGP5	rs4821894	22	38139766	G	C	0.665054	0.999037	2246	4	-0.178219	0.0325288	30.0171	4.28243e-08	-0.11783	0.0546906	-0.163419	0.0509535	-0.277343	0.0775161	-0.337038	0.130029
IGP5	rs4337572	22	38130650	G	C	0.334918	0.998745	2246	4	0.178262	0.0325322	30.0257	4.26359e-08	0.117826	0.0546968	0.163773	0.0509707	0.277343	0.0775161	0.334945	0.129876
IGP5	rs5750815	22	38128395	T	C	0.665116	0.998497	2246	4	-0.178328	0.0325356	30.0416	4.22875e-08	-0.117824	0.0547026	-0.164122	0.0509868	-0.277343	0.0775161	-0.333304	0.129748
IGP5	rs5757657	22	38128375	T	G	0.334736	0.9977	2246	4	0.178413	0.0325513	30.041	4.23011e-08	0.117756	0.0547697	0.164462	0.0510017	0.277343	0.0775161	0.331609	0.129608
IGP5	rs5750814	22	38127933	T	C	0.665424	0.997233	2246	4	-0.178875	0.0325643	30.1728	3.95206e-08	-0.117745	0.0547804	-0.165773	0.051052	-0.277343	0.0775161	-0.329885	0.129459
IGP5	rs4821893	22	38127725	A	G	0.334534	0.996946	2246	4	0.178734	0.032564	30.1258	4.04916e-08	0.117707	0.0548062	0.166083	0.051062	0.277343	0.0775161	0.324337	0.128939
IGP5	rs5757655	22	38127124	G	C	0.663646	0.98633	2246	4	-0.176833	0.0326305	29.3683	5.98502e-08	-0.109967	0.0549952	-0.168262	0.051143	-0.277847	0.077573	-0.320008	0.129041
IGP5	rs5750812	22	38123025	A	G	0.336305	0.9864	2246	4	0.176815	0.0326292	29.3646	5.99644e-08	0.109865	0.0549966	0.168542	0.05115	0.277847	0.077573	0.318017	0.128834
IGP5	rs5750811	22	38123012	T	G	0.667856	0.999905	2246	4	-0.178295	0.0325987	29.9144	4.51552e-08	-0.112984	0.054976	-0.169549	0.0511023	-0.277343	0.0775161	-0.317681	0.128247
IGP5	rs5750808	22	38120933	A	G	0.332135	0.999017	2246	4	0.178516	0.0326068	29.9736	4.37976e-08	0.112997	0.0549773	0.170023	0.0511304	0.277463	0.0775229	0.317681	0.128247
IGP5	rs2413590	22	38120137	G	C	0.66787	0.99843	2246	4	-0.178673	0.0326121	30.0168	4.28329e-08	-0.112996	0.0549775	-0.170355	0.0511489	-0.277594	0.0775292	-0.317681	0.128247
IGP5	rs9611170	22	38114791	G	C	0.664852	0.989917	2246	4	-0.177038	0.0326266	29.4434	5.75739e-08	-0.107064	0.054902	-0.171939	0.0512303	-0.278117	0.0775889	-0.315275	0.12854
IGP5	rs9611169	22	38112973	T	C	0.334824	0.999113	2246	4	0.180974	0.0326636	30.6978	3.01508e-08	0.117246	0.0550539	0.163722	0.0512768	0.296955	0.0775634	0.317625	0.128241
IGP5	rs5757650	22	38108365	T	C	0.665141	0.998179	2246	4	-0.181049	0.0326776	30.6968	3.01656e-08	-0.117451	0.0550817	-0.163679	0.051304	-0.296946	0.0775703	-0.317641	0.128282
IGP5	rs1010170	22	38108273	T	C	0.665127	0.997778	2246	4	-0.181084	0.0326848	30.6952	3.01907e-08	-0.117556	0.0550935	-0.163651	0.0513198	-0.296936	0.0775727	-0.31767	0.128307
IGP5	rs1010169	22	38108113	A	G	0.665138	0.996904	2246	4	-0.181222	0.0326979	30.7173	2.98495e-08	-0.117848	0.0551361	-0.16367	0.0513279	-0.296954	0.0775778	-0.317751	0.128416
IGP5	rs4821890	22	38107469	A	G	0.337937	0.98693	2246	4	0.179453	0.0327162	30.0866	4.1318e-08	0.111865	0.0550647	0.164947	0.051417	0.297476	0.0776418	0.315363	0.128749
IGP5	rs5757647	22	38104993	A	C	0.334883	0.996236	2246	4	0.181253	0.0327079	30.7089	2.99784e-08	0.117956	0.0551518	0.163641	0.0513484	0.296945	0.0775864	0.317731	0.128462
IGP5	rs4821888	22	38100543	A	G	0.642885	0.966492	2246	4	-0.145927	0.0328676	19.7122	9.00264e-06	-0.0995613	0.056612	-0.131241	0.051017	-0.282344	0.0782735	-0.113369	0.12287
IGP5	rs1569499	22	38099764	T	C	0.642908	0.96717	2246	4	-0.145945	0.0328612	19.7248	8.94323e-06	-0.0997696	0.0565913	-0.131165	0.0510104	-0.282333	0.0782703	-0.113278	0.122853
IGP5	rs174306	22	16379158	A	G	0.452137	0.910831	2246	4	-0.143032	0.0323731	19.5208	9.95085e-06	-0.0720328	0.053692	-0.173863	0.053206	-0.199368	0.0724225	-0.190295	0.125592
IGP6	rs2844479	6	31680935	A	C	0.393631	0.995868	2234	4	-0.150621	0.0327788	21.1146	4.3262e-06	-0.114774	0.0522344	-0.162517	0.0521508	-0.191001	0.0853875	-0.204964	0.129797
IGP6	rs10281559	7	88535060	A	T	0.282187	0.965641	2234	4	-0.154747	0.0349664	19.5859	9.61745e-06	-0.224595	0.0591765	-0.15394	0.0565365	-0.00219471	0.0837886	-0.181176	0.11393
IGP6	rs10236237	7	88533006	A	T	0.267902	0.98606	2234	4	-0.158427	0.0352737	20.1724	7.07657e-06	-0.211988	0.0587274	-0.171383	0.0580046	-0.0068102	0.0849256	-0.179503	0.113308
IGP6	rs6421315	7	50325753	G	C	0.368062	0.95479	2234	4	-0.181241	0.0322695	31.5448	1.94894e-08	-0.164346	0.0551689	-0.218365	0.0518148	-0.156318	0.0749442	-0.133984	0.11094
IGP6	rs7789913	7	50323241	T	C	0.619792	0.997174	2234	4	0.174702	0.0314303	30.8956	2.72283e-08	0.147803	0.0535935	0.207156	0.0503937	0.17484	0.0731676	0.133529	0.109398
IGP6	rs6583437	7	50320813	A	G	0.637609	0.980463	2234	4	0.181708	0.0318222	32.6052	1.12914e-08	0.148731	0.0542337	0.205413	0.0509178	0.177616	0.0737645	0.217858	0.113211
IGP6	rs7782210	7	50319291	A	G	0.378035	0.98412	2234	4	-0.176444	0.0316565	31.066	2.49397e-08	-0.152781	0.0542673	-0.205582	0.0506636	-0.178837	0.0733689	-0.131093	0.109801
IGP6	rs7781977	7	50316680	T	C	0.696007	0.995975	2234	4	0.165224	0.0331095	24.9023	6.03102e-07	0.116775	0.0560198	0.198987	0.0521816	0.153911	0.0826579	0.223943	0.111843
IGP6	rs7805434	7	50311296	G	C	0.303895	0.991839	2234	4	-0.164993	0.0331677	24.7456	6.5418e-07	-0.116817	0.0560672	-0.199155	0.0522315	-0.151692	0.0832127	-0.224095	0.111854
IGP6	rs9886239	7	50307097	A	C	0.3195	0.976448	2234	4	-0.159345	0.0330514	23.2433	1.42747e-06	-0.120911	0.0565549	-0.200672	0.0521729	-0.151502	0.0819052	-0.136215	0.107629
IGP6	rs17732497	7	50306619	A	C	0.697031	0.973981	2234	4	0.16612	0.0334551	24.6557	6.8541e-07	0.117461	0.0571696	0.199734	0.0523894	0.150863	0.0833977	0.227025	0.112244
IGP6	rs4917017	7	50305778	A	G	0.706441	0.917444	2234	4	0.160218	0.0348255	21.1654	4.21301e-06	0.116955	0.0594218	0.203255	0.0541179	0.151155	0.0847215	0.140737	0.128508
IGP6	rs10149325	14	65347120	A	G	0.407131	0.80155	2234	4	-0.160117	0.0346644	21.3356	3.85499e-06	-0.14316	0.0558227	-0.181863	0.0570023	-0.141509	0.0798355	-0.195877	0.146415
IGP6	rs3924222	14	65343491	T	C	0.40671	0.802145	2234	4	-0.158981	0.0346539	21.0468	4.48202e-06	-0.142897	0.0558183	-0.18213	0.0570158	-0.138822	0.0797843	-0.184657	0.145794
IGP6	rs8006608	14	65336577	T	G	0.959787	0.812374	2234	4	-0.477753	0.0858662	30.9572	2.63787e-08	-0.389911	0.134173	-0.578907	0.161951	-0.475736	0.170178	-0.624888	0.367005
IGP6	rs8007846	14	65332716	A	G	0.48088	0.980215	2234	4	0.146428	0.0312068	22.0167	2.70285e-06	0.163514	0.0510704	0.162754	0.0512309	0.122538	0.0767964	0.052524	0.103772
IGP6	rs8018379	14	65331690	G	C	0.561144	0.947109	2234	4	-0.164246	0.031914	26.4868	2.65349e-07	-0.157874	0.0523872	-0.203288	0.0523047	-0.144094	0.0785499	-0.0676202	0.105491
IGP6	rs4073415	14	65329283	A	G	0.507149	0.986117	2234	4	-0.161036	0.0309536	27.066	1.96622e-07	-0.137564	0.0504225	-0.194708	0.0508203	-0.177615	0.0765177	-0.089204	0.104034
IGP6	rs7151846	14	65325534	G	C	0.507211	0.987406	2234	4	-0.160923	0.0309391	27.0534	1.97914e-07	-0.137257	0.0503952	-0.194661	0.0507951	-0.177535	0.0765044	-0.0896209	0.103974
IGP6	rs6573627	14	65322079	T	C	0.507909	0.975308	2234	4	-0.164048	0.0311319	27.7671	1.36832e-07	-0.142076	0.050808	-0.1976	0.0509645	-0.174926	0.0770537	-0.0954757	0.104844
IGP6	rs7143026	14	65320709	A	G	0.399194	0.947736	2234	4	0.148297	0.032324	21.0481	4.47902e-06	0.0882706	0.052539	0.179456	0.0535933	0.211724	0.0797292	0.158587	0.105798
IGP6	rs7142165	14	65319985	A	G	0.523673	0.964395	2234	4	-0.175055	0.0311456	31.5904	1.90368e-08	-0.143331	0.0505687	-0.229294	0.0516658	-0.168096	0.0762669	-0.103045	0.10354
IGP6	rs968540	14	65318817	T	G	0.62108	0.963735	2234	4	-0.158495	0.032293	24.0887	9.19971e-07	-0.093237	0.0523351	-0.198558	0.0537879	-0.216701	0.0794301	-0.166884	0.1056
IGP6	rs2236067	14	65317765	A	G	0.610983	0.967199	2234	4	-0.165581	0.0320089	26.7597	2.3039e-07	-0.0962911	0.052201	-0.214488	0.0531592	-0.222079	0.0780348	-0.152867	0.104856
IGP6	rs11625882	14	65314952	A	G	0.476006	0.967339	2234	4	0.175776	0.0311102	31.9236	1.60359e-08	0.143331	0.0505556	0.23226	0.0516611	0.165914	0.0758182	0.103391	0.10352
IGP6	rs12894466	14	65310520	A	G	0.475821	0.96914	2234	4	0.176005	0.0310896	32.0494	1.50302e-08	0.14323	0.050494	0.233021	0.0516527	0.165659	0.0757723	0.104123	0.103476
IGP6	rs7158556	14	65310482	A	T	0.378474	0.968816	2234	4	0.159306	0.0322593	24.3868	7.88072e-07	0.0933848	0.0522671	0.202085	0.0537724	0.21296	0.0792167	0.168069	0.105601
IGP6	rs6573626	14	65310448	G	C	0.524206	0.969433	2234	4	-0.176073	0.0310864	32.0806	1.47907e-08	-0.143223	0.0504869	-0.233209	0.0516508	-0.165589	0.0757617	-0.104324	0.10346
IGP6	rs6573625	14	65310387	T	C	0.621567	0.969199	2234	4	-0.159388	0.0322564	24.4163	7.76081e-07	-0.0934017	0.0522627	-0.202277	0.0537691	-0.212731	0.0792006	-0.168529	0.105597
IGP6	rs7157449	14	65309890	T	G	0.524375	0.971914	2234	4	-0.176398	0.0310586	32.257	1.35072e-08	-0.14305	0.0504022	-0.234303	0.051633	-0.165442	0.0757183	-0.104932	0.103418
IGP6	rs1075566	14	65309210	T	C	0.475601	0.97249	2234	4	0.176471	0.031053	32.2953	1.32435e-08	0.143004	0.0503857	0.234563	0.0516267	0.165398	0.075714	0.105014	0.103414
IGP6	rs2411404	14	65309154	G	C	0.475578	0.972671	2234	4	0.17649	0.03105	32.3084	1.31546e-08	0.143	0.0503799	0.234654	0.0516254	0.165296	0.0756973	0.105105	0.103408
IGP6	rs730807	14	65309043	T	C	0.475575	0.972941	2234	4	0.176538	0.0310482	32.3299	1.30096e-08	0.14298	0.050377	0.234809	0.0516222	0.165273	0.0756924	0.105143	0.103405
IGP6	rs1984855	14	65309010	G	C	0.611342	0.9735	2234	4	-0.166479	0.0319546	27.1428	1.88966e-07	-0.0965644	0.0520366	-0.217216	0.0531236	-0.220385	0.0779146	-0.155068	0.104847
IGP6	rs4902416	14	65307843	G	C	0.524448	0.973391	2234	4	-0.176625	0.0310434	32.3716	1.27333e-08	-0.142963	0.0503719	-0.235087	0.0516154	-0.165152	0.0756646	-0.105279	0.103397
IGP6	rs1003401	14	65307473	A	G	0.388645	0.973824	2234	4	0.166535	0.0319519	27.1655	1.86762e-07	0.0965608	0.0520314	0.21739	0.0531191	0.220273	0.077909	0.155217	0.104844
IGP6	rs11628840	14	65305395	A	G	0.524601	0.973284	2234	4	-0.176803	0.0310416	32.4406	1.22891e-08	-0.143268	0.0503876	-0.235286	0.0516104	-0.164882	0.0756115	-0.105606	0.10337
IGP6	rs11627578	14	65304201	T	C	0.475383	0.97332	2234	4	0.176855	0.0310407	32.462	1.21548e-08	0.143303	0.0503894	0.235387	0.0516075	0.164852	0.075604	0.105674	0.103363
IGP6	rs11627605	14	65304066	A	G	0.475372	0.973408	2234	4	0.176881	0.03104	32.4727	1.2088e-08	0.143314	0.0503905	0.235438	0.0516056	0.164829	0.0755985	0.105734	0.103359
IGP6	rs4080329	14	65303243	T	C	0.621812	0.97324	2234	4	-0.160367	0.0322172	24.7772	6.43536e-07	-0.093923	0.0521803	-0.204666	0.0537087	-0.211631	0.0791133	-0.169899	0.105568
IGP6	rs11625362	14	65302622	A	G	0.475359	0.973956	2234	4	0.177087	0.0310343	32.5605	1.1554e-08	0.143357	0.050392	0.235969	0.0515908	0.16466	0.0755627	0.105923	0.103344
IGP6	rs743084	14	65302355	T	C	0.520433	0.967773	2234	4	-0.180751	0.0311402	33.6915	6.45828e-09	-0.148652	0.0506457	-0.236266	0.0516296	-0.167929	0.0757028	-0.11453	0.104411
IGP6	rs2411405	14	65301839	A	G	0.524663	0.97466	2234	4	-0.177344	0.0310271	32.6701	1.09203e-08	-0.143424	0.0503949	-0.236565	0.051567	-0.164544	0.0755298	-0.106121	0.10333
IGP6	rs6573624	14	65296638	A	G	0.503073	0.977916	2234	4	0.170975	0.0309139	30.5882	3.19022e-08	0.139416	0.050954	0.225096	0.051015	0.160475	0.0741966	0.100345	0.102419
IGP6	rs10483785	14	65289270	A	G	0.502461	0.999921	2234	4	0.171527	0.0306324	31.3549	2.14918e-08	0.138153	0.0506224	0.229623	0.0504719	0.155421	0.0730292	0.100662	0.102368
IGP6	rs761830	14	65282739	A	G	0.404034	0.998575	2234	4	0.154997	0.0315934	24.0689	9.29481e-07	0.0852903	0.0515261	0.196424	0.0522553	0.195549	0.0764365	0.202176	0.106703
IGP6	rs1054218	14	65278943	G	C	0.404013	0.998624	2234	4	0.155037	0.031593	24.0818	9.23265e-07	0.0853032	0.0515267	0.196439	0.052254	0.195549	0.0764367	0.202486	0.106693
IGP6	rs8010876	14	65276729	A	G	0.499148	0.998999	2234	4	-0.174532	0.0306554	32.4144	1.24563e-08	-0.138107	0.0506225	-0.229662	0.0504734	-0.154956	0.073033	-0.134519	0.103213
IGP6	rs1950557	14	65271510	T	C	0.711394	0.999192	2234	4	-0.205825	0.0344187	35.7608	2.23086e-09	-0.113032	0.0551154	-0.266288	0.0566899	-0.305884	0.088589	-0.192514	0.114442
IGP6	rs927004	14	65270664	G	C	0.49927	0.999257	2234	4	-0.174594	0.0306519	32.4448	1.2263e-08	-0.138068	0.0506217	-0.229714	0.0504763	-0.154538	0.0730357	-0.136146	0.103053
IGP6	rs3742597	14	65269930	A	G	0.288497	0.999962	2234	4	0.206064	0.0344164	35.8487	2.13245e-09	0.11303	0.0551147	0.266307	0.0566802	0.305856	0.08859	0.195068	0.114444
IGP6	rs1535173	14	65268892	G	C	0.501074	0.997397	2234	4	0.175382	0.0306724	32.6946	1.07836e-08	0.138266	0.0506475	0.231535	0.0505555	0.154442	0.0730554	0.137514	0.102888
IGP6	rs11624104	14	65265890	A	G	0.497928	0.996039	2234	4	-0.175667	0.030706	32.729	1.05942e-08	-0.138327	0.0506553	-0.232421	0.0505915	-0.154033	0.0733788	-0.137514	0.102888
IGP6	rs11622829	14	65261535	A	T	0.503615	0.995279	2234	4	0.176265	0.0307007	32.9634	9.39102e-09	0.139299	0.0506028	0.233255	0.0506234	0.153964	0.0733703	0.137526	0.102887
IGP6	rs4143898	14	65258635	A	T	0.439807	0.992125	2234	4	0.152112	0.0312395	23.7094	1.12036e-06	0.0929801	0.0510762	0.201824	0.0515682	0.153753	0.0756107	0.192883	0.105172
IGP6	rs11627067	14	65252706	T	G	0.491481	0.997703	2234	4	-0.180954	0.0306384	34.8821	3.50287e-09	-0.139181	0.0505667	-0.245735	0.0503938	-0.153684	0.0733314	-0.137541	0.102885
IGP6	rs8018278	14	65249841	A	G	0.491281	0.998684	2234	4	-0.18096	0.0306253	34.9145	3.445e-09	-0.139143	0.0505556	-0.245792	0.0503539	-0.153519	0.0733089	-0.137541	0.102885
IGP6	rs11846546	14	65246146	T	G	0.143646	0.98962	2234	4	0.200307	0.0445286	20.2356	6.84677e-06	0.23427	0.0766921	0.225535	0.0717937	0.236506	0.100536	-0.144141	0.155472
IGP6	rs2411351	14	65241294	T	C	0.491058	0.999853	2234	4	-0.18098	0.0306101	34.9566	3.37139e-09	-0.139105	0.0505444	-0.245832	0.0503032	-0.153399	0.0732908	-0.137541	0.102885
IGP6	rs11628765	14	65238202	T	C	0.491023	0.998844	2234	4	-0.181068	0.0306184	34.9717	3.34535e-09	-0.139601	0.0505709	-0.245563	0.0503139	-0.153399	0.0732908	-0.137541	0.102885
IGP6	rs12588838	14	65232391	T	G	0.508996	0.997827	2234	4	0.181054	0.0306247	34.9522	3.37903e-09	0.139978	0.0505904	0.245145	0.0503227	0.153399	0.0732908	0.137541	0.102885
IGP6	rs2064694	14	65217999	T	G	0.509021	0.997169	2234	4	0.181083	0.0306298	34.9517	3.37986e-09	0.140365	0.0506095	0.24482	0.0503266	0.153399	0.0732908	0.137541	0.102885
IGP6	rs2268962	14	65217026	A	G	0.490209	0.995059	2234	4	-0.183124	0.0306607	35.6717	2.33526e-09	-0.146155	0.0507485	-0.244405	0.0503274	-0.153399	0.0732908	-0.137541	0.102885
IGP6	rs2268961	14	65216518	T	C	0.490207	0.994978	2234	4	-0.183089	0.0306604	35.6591	2.35043e-09	-0.146205	0.0507476	-0.244263	0.0503268	-0.153399	0.0732908	-0.137541	0.102885
IGP6	rs2268959	14	65215071	A	C	0.778226	0.996733	2234	4	-0.170238	0.037955	20.1175	7.28254e-06	-0.0622148	0.0601222	-0.257041	0.0621223	-0.199179	0.105377	-0.240274	0.120971
IGP6	rs1998036	14	65207952	G	C	0.490162	0.994941	2234	4	-0.182745	0.0306515	35.5457	2.49131e-09	-0.146735	0.0507305	-0.242784	0.0503041	-0.153399	0.0732908	-0.13754	0.102886
IGP6	rs7142651	14	65202474	G	C	0.509872	0.995157	2234	4	0.182696	0.0306471	35.537	2.50254e-09	0.146965	0.0507198	0.242418	0.0502948	0.153399	0.0732908	0.13754	0.102886
IGP6	rs11627185	14	65191245	A	G	0.489752	0.996888	2234	4	-0.182845	0.0306059	35.6907	2.31267e-09	-0.148459	0.0505626	-0.241494	0.0502665	-0.153399	0.0732908	-0.13754	0.102886
IGP6	rs11627184	14	65191196	T	C	0.510255	0.996957	2234	4	0.182738	0.0306009	35.6609	2.34834e-09	0.14851	0.0505523	0.241142	0.0502543	0.153399	0.0732908	0.13754	0.102886
IGP6	rs2300865	14	65189768	G	C	0.489741	0.997026	2234	4	-0.182608	0.0305948	35.6242	2.39299e-09	-0.148599	0.0505362	-0.24073	0.0502376	-0.153291	0.0733089	-0.13754	0.102886
IGP6	rs12890902	14	65186375	A	T	0.51023	0.996972	2234	4	0.182605	0.0305971	35.6178	2.40083e-09	0.14862	0.0505366	0.240788	0.0502358	0.153068	0.0733443	0.13754	0.102886
IGP6	rs8012278	14	65152326	A	G	0.490026	0.996832	2234	4	-0.182466	0.0306161	35.5191	2.52565e-09	-0.149442	0.0505423	-0.241009	0.0501787	-0.149382	0.0737708	-0.13754	0.102886
IGP6	rs743085	14	65137886	A	G	0.490824	1	2234	4	-0.180224	0.0305973	34.6943	3.8576e-09	-0.150709	0.0505069	-0.2408	0.0501074	-0.13374	0.073844	-0.137541	0.102885
IGP6	rs12889002	14	65133335	G	C	0.509183	0.999956	2234	4	0.180219	0.0305974	34.6922	3.86178e-09	0.150707	0.0505069	0.240783	0.0501076	0.13374	0.073844	0.137567	0.102888
IGP6	rs3783709	14	65128417	A	T	0.509189	0.999913	2234	4	0.180214	0.0305975	34.6901	3.86587e-09	0.150705	0.0505069	0.240768	0.0501078	0.13374	0.073844	0.137585	0.10289
IGP6	rs4581615	14	65125696	A	C	0.509196	0.999872	2234	4	0.18021	0.0305977	34.6881	3.86985e-09	0.150702	0.0505069	0.240751	0.050108	0.13374	0.073844	0.13762	0.102895
IGP6	rs7161123	14	65122654	A	G	0.509203	0.999829	2234	4	0.180203	0.0305978	34.6851	3.8758e-09	0.150696	0.0505069	0.240732	0.0501082	0.13374	0.073844	0.137646	0.102899
IGP6	rs7155541	14	65115995	G	C	0.487187	0.994264	2234	4	-0.178788	0.030698	33.92	5.74244e-09	-0.150207	0.0510375	-0.236513	0.0500136	-0.133864	0.0739075	-0.137677	0.102924
IGP6	rs12887134	14	65115296	G	C	0.487201	0.994189	2234	4	-0.178795	0.0306985	33.9215	5.73808e-09	-0.150171	0.0510374	-0.236565	0.0500155	-0.133874	0.0739087	-0.137677	0.102924
IGP6	rs1958561	14	65106514	T	G	0.491616	0.996303	2234	4	-0.180089	0.0306585	34.5044	4.2529e-09	-0.149323	0.0507484	-0.241418	0.0501322	-0.133913	0.0738664	-0.137806	0.102904
IGP6	rs7146742	14	65102687	A	G	0.425399	0.988616	2234	4	0.142871	0.0315863	20.4592	6.0916e-06	0.0932519	0.0511609	0.191979	0.0521506	0.114511	0.0783542	0.204418	0.105595
IGP6	rs11158601	14	65095116	A	G	0.491761	0.995985	2234	4	-0.180145	0.0306627	34.5162	4.22723e-09	-0.148902	0.050746	-0.241896	0.0501456	-0.134066	0.0738872	-0.137945	0.10291
IGP6	rs11621680	14	65084434	T	G	0.501707	0.99433	2234	4	-0.173115	0.0307732	31.6464	1.84956e-08	-0.14584	0.0506781	-0.229262	0.0505175	-0.122003	0.074282	-0.15047	0.103399
IGP6	rs2149841	14	65080072	T	C	0.513801	0.993163	2234	4	0.179979	0.030724	34.3153	4.68684e-09	0.152758	0.0511287	0.236778	0.0500225	0.134292	0.0739572	0.138295	0.102945
IGP6	rs10483780	14	65049923	T	C	0.500628	0.994965	2234	4	-0.173676	0.0307638	31.8712	1.64744e-08	-0.147627	0.0506361	-0.228801	0.0505066	-0.1222	0.0743088	-0.15091	0.103421
IGP6	rs11627084	14	65048589	T	G	0.490088	0.995435	2234	4	-0.181416	0.0306828	34.9592	3.36686e-09	-0.152511	0.0508306	-0.241306	0.0501334	-0.134436	0.0739354	-0.138527	0.10294
IGP6	rs3825640	14	65030957	G	C	0.514216	0.994118	2234	4	0.180123	0.0307107	34.4	4.48725e-09	0.153293	0.0510674	0.236474	0.0500113	0.134554	0.0739875	0.138587	0.10296
IGP6	rs2184603	14	65000423	A	C	0.487647	0.987606	2234	4	-0.181298	0.030791	34.6689	3.90832e-09	-0.152452	0.0510934	-0.241711	0.0502334	-0.13226	0.0743183	-0.138768	0.102951
IGP6	rs4899179	14	64996501	T	G	0.487206	0.986094	2234	4	-0.181274	0.0308075	34.6226	4.00227e-09	-0.152392	0.0511231	-0.241838	0.0502706	-0.132036	0.0743373	-0.13883	0.102954
IGP6	rs12589698	14	64990188	A	G	0.518941	0.98102	2234	4	0.179006	0.0308783	33.6069	6.74545e-09	0.152607	0.0514697	0.23711	0.0502057	0.127433	0.0744827	0.138828	0.102961
IGP6	rs12892058	14	64973194	T	C	0.472989	0.986167	2234	4	-0.174513	0.0308076	32.0876	1.47375e-08	-0.146964	0.0514877	-0.230655	0.0499018	-0.126241	0.0744517	-0.138025	0.102912
IGP6	rs12879971	14	64971357	A	G	0.524192	0.988212	2234	4	0.174565	0.0307632	32.1996	1.39116e-08	0.146388	0.0513037	0.235249	0.0500198	0.119272	0.0739966	0.138016	0.102912
IGP6	rs11851576	14	64970036	T	C	0.538047	0.987761	2234	4	-0.138946	0.0311549	19.8903	8.20163e-06	-0.0928206	0.0512146	-0.194138	0.0508689	-0.110061	0.0759761	-0.153063	0.105813
IGP6	rs867972	14	64965514	T	C	0.481747	0.967429	2234	4	-0.160807	0.0310358	26.8462	2.20303e-07	-0.137884	0.0519789	-0.212975	0.0503871	-0.111884	0.0736619	-0.126906	0.105476
IGP6	rs883082	14	64950693	A	G	0.473665	0.996202	2234	4	-0.172128	0.0306531	31.5321	1.96171e-08	-0.144909	0.0511922	-0.232772	0.0498233	-0.113993	0.0734482	-0.137541	0.102885
IGP6	rs883081	14	64950374	A	C	0.530181	0.996293	2234	4	0.170704	0.0306581	31.0024	2.57711e-08	0.1454	0.0513601	0.228071	0.0496919	0.114026	0.0734469	0.137541	0.102885
IGP6	rs1953416	14	64948560	T	C	0.530144	0.996108	2234	4	0.170813	0.0306598	31.0387	2.52929e-08	0.145529	0.0513624	0.228242	0.0496969	0.114037	0.0734468	0.137541	0.102885
IGP6	rs2411822	14	64948148	A	G	0.473702	0.995999	2234	4	-0.17227	0.0306556	31.5792	1.9147e-08	-0.145075	0.0511972	-0.232987	0.0498295	-0.114025	0.0734474	-0.137541	0.102885
IGP6	rs10138570	14	64929791	A	G	0.499984	0.989506	2234	4	-0.174448	0.0306546	32.3846	1.26486e-08	-0.12515	0.0508669	-0.239418	0.05017	-0.15186	0.0728702	-0.147228	0.104219
IGP6	rs11158593	14	64929737	A	G	0.500039	0.989283	2234	4	0.174517	0.0306581	32.4031	1.25285e-08	0.125197	0.050869	0.239503	0.0501769	0.151903	0.072874	0.147412	0.104265
IGP6	rs11158592	14	64929721	T	G	0.495968	0.988274	2234	4	0.176105	0.0306917	32.9233	9.58687e-09	0.12468	0.0507792	0.2453	0.0504305	0.151932	0.0728802	0.146717	0.104084
IGP6	rs11158591	14	64925515	T	C	0.436932	0.974715	2234	4	0.197624	0.0316734	38.9306	4.39144e-10	0.169911	0.0519507	0.258596	0.0513009	0.150334	0.0782153	0.135234	0.109862
IGP6	rs12882269	14	64916897	T	G	0.562428	0.974404	2234	4	-0.198673	0.0316831	39.3208	3.59583e-10	-0.171039	0.0519261	-0.259567	0.0512795	-0.150222	0.0782683	-0.137551	0.110572
IGP6	rs11621604	14	64910527	A	G	0.561804	0.976002	2234	4	-0.200284	0.0316617	40.0152	2.51994e-10	-0.174751	0.0517946	-0.259958	0.0512642	-0.149938	0.0783194	-0.13897	0.11095
IGP6	rs4902393	14	64909267	G	C	0.559956	0.987579	2234	4	-0.204694	0.0315248	42.1605	8.40803e-11	-0.180811	0.0515372	-0.266054	0.0509719	-0.145703	0.0780341	-0.143449	0.111373
IGP6	rs10148907	14	64903125	G	C	0.689578	0.980816	2234	4	-0.207478	0.0341421	36.9286	1.22536e-09	-0.11266	0.0548904	-0.293175	0.0554157	-0.279252	0.0895208	-0.136101	0.115053
IGP6	rs11621121	14	64892246	T	C	0.442058	0.998099	2234	4	0.204662	0.0313692	42.5666	6.83144e-11	0.183073	0.0512568	0.266212	0.050873	0.142394	0.0775978	0.141836	0.109668
IGP6	rs11623920	14	64889067	A	C	0.558037	0.996684	2234	4	-0.204773	0.0313875	42.5628	6.84499e-11	-0.18325	0.0512994	-0.266333	0.0509029	-0.142449	0.0775998	-0.141798	0.109729
IGP6	rs12886168	14	64879039	A	C	0.44868	0.981117	2234	4	0.207578	0.0314791	43.483	4.27648e-11	0.183083	0.0513971	0.272731	0.0510841	0.132864	0.0771267	0.168053	0.112303
IGP6	rs12886005	14	64879000	T	C	0.453594	0.867045	2234	4	0.219656	0.0334184	43.2032	4.93395e-11	0.207567	0.0550833	0.278326	0.0541442	0.15069	0.0818347	0.14367	0.115154
IGP6	rs1954052	14	64875462	A	T	0.441972	0.992739	2234	4	0.205076	0.031434	42.5627	6.8451e-11	0.183845	0.0513756	0.266546	0.050959	0.142278	0.077629	0.141695	0.110327
IGP6	rs747541	14	64875163	A	C	0.448627	0.978463	2234	4	0.207767	0.0315095	43.478	4.28755e-11	0.183666	0.0514653	0.272812	0.0511281	0.132701	0.0771329	0.167705	0.112488
IGP6	rs12881755	14	64871564	A	G	0.650254	0.95858	2234	4	-0.156676	0.0330842	22.4266	2.18327e-06	-0.130038	0.0535005	-0.223466	0.053563	-0.11374	0.0846439	-0.0518169	0.114627
IGP6	rs9635250	14	64869101	A	T	0.104869	0.998269	2234	4	0.279327	0.0504238	30.6869	3.03199e-08	0.302667	0.0902182	0.2499	0.0767115	0.54505	0.133233	-0.0112512	0.150456
IGP6	rs6573604	14	64857694	T	C	0.197168	0.997901	2234	4	0.256495	0.0379591	45.6588	1.40752e-11	0.219742	0.0641693	0.254557	0.0626739	0.403715	0.0882919	0.117888	0.121003
IGP6	rs12436299	14	64854947	A	G	0.89507	0.999406	2234	4	-0.278859	0.0503824	30.6346	3.11491e-08	-0.302334	0.090182	-0.249643	0.0766606	-0.544541	0.133177	0.0112361	0.149991
IGP6	rs17102598	14	64854613	T	G	0.802801	0.997252	2234	4	-0.256465	0.0379625	45.6401	1.42106e-11	-0.219501	0.0641799	-0.254643	0.0626758	-0.403847	0.0883014	-0.117888	0.121003
IGP6	rs6573602	14	64854363	G	C	0.197212	0.996989	2234	4	0.256474	0.037964	45.6397	1.42135e-11	0.219415	0.0641833	0.254717	0.0626773	0.40392	0.0883066	0.117888	0.121003
IGP6	rs10144503	14	64853862	A	G	0.895094	0.999373	2234	4	-0.278426	0.0503896	30.5308	3.28601e-08	-0.300983	0.0902241	-0.249643	0.0766606	-0.544496	0.133174	0.0112361	0.149991
IGP6	rs6573599	14	64852880	A	C	0.802745	0.996068	2234	4	-0.256351	0.0379704	45.5806	1.46484e-11	-0.218831	0.064206	-0.254808	0.0626779	-0.404198	0.0883266	-0.117888	0.121003
IGP6	rs6573598	14	64852772	T	C	0.197294	0.995396	2234	4	0.256113	0.0379758	45.4831	1.53963e-11	0.218055	0.0642303	0.254845	0.062678	0.40427	0.0883317	0.117888	0.121003
IGP6	rs8019767	14	64852538	T	G	0.802687	0.995097	2234	4	-0.25608	0.0379772	45.4679	1.55159e-11	-0.21788	0.0642353	-0.254887	0.0626777	-0.404343	0.0883368	-0.117888	0.121003
IGP6	rs11158587	14	64852465	A	G	0.802673	0.994816	2234	4	-0.256079	0.0379782	45.465	1.5539e-11	-0.217804	0.0642382	-0.254925	0.0626777	-0.404415	0.0883421	-0.117888	0.121003
IGP6	rs7151212	14	64851375	G	C	0.802656	0.99452	2234	4	-0.256041	0.0379794	45.4487	1.56689e-11	-0.217635	0.064243	-0.254949	0.0626767	-0.404488	0.0883472	-0.117888	0.121003
IGP6	rs10134589	14	64850987	A	T	0.195276	0.939381	2234	4	0.263349	0.0393343	44.8251	2.15447e-11	0.245761	0.0666672	0.2552	0.064459	0.400242	0.0926601	0.107171	0.124813
IGP6	rs10138662	14	64849235	A	G	0.197406	0.993581	2234	4	0.255778	0.0379837	45.3452	1.65189e-11	0.216706	0.064263	0.255045	0.0626741	0.404617	0.0883564	0.117888	0.121003
IGP6	rs8019473	14	64848881	A	G	0.802555	0.993126	2234	4	-0.255554	0.0379864	45.2594	1.72593e-11	-0.215983	0.0642755	-0.255081	0.062673	-0.404689	0.0883615	-0.117888	0.121003
IGP6	rs10147958	14	64848586	T	C	0.1048	0.999534	2234	4	0.276437	0.050405	30.0778	4.15066e-08	0.294676	0.0903148	0.249641	0.0766606	0.5444	0.133167	-0.0112361	0.149991
IGP6	rs4902386	14	64848043	A	C	0.80253	0.992773	2234	4	-0.255486	0.0379873	45.233	1.74936e-11	-0.215676	0.0642789	-0.255128	0.0626704	-0.404832	0.0883716	-0.117888	0.121003
IGP6	rs10132229	14	64847313	A	G	0.104788	0.999605	2234	4	0.276184	0.0504052	30.0226	4.27049e-08	0.293874	0.0903162	0.249641	0.0766606	0.544377	0.133166	-0.0112361	0.149991
IGP6	rs11847263	14	64845448	T	G	0.39404	0.984625	2234	4	0.248167	0.0316741	61.3873	4.68825e-15	0.155553	0.0520339	0.328824	0.0516947	0.317047	0.0766294	0.155229	0.109819
IGP6	rs8017974	14	64844940	T	C	0.197743	0.985915	2234	4	0.255344	0.0380829	44.9564	2.0147e-11	0.214042	0.0646558	0.255682	0.0627326	0.405237	0.0884169	0.117958	0.121024
IGP6	rs17102587	14	64844230	T	C	0.199073	0.972844	2234	4	0.251643	0.038239	43.3068	4.67957e-11	0.202049	0.0654073	0.255856	0.0627485	0.405271	0.0884241	0.117967	0.121029
IGP6	rs10144975	14	64843735	T	C	0.799289	0.977744	2234	4	-0.242501	0.0380318	40.6568	1.81455e-10	-0.177293	0.0643619	-0.255965	0.0627653	-0.405368	0.0884378	-0.117983	0.121035
IGP6	rs1760978	14	64840800	T	G	0.430543	0.979558	2234	4	0.213893	0.0312235	46.9276	7.36572e-12	0.134046	0.0510967	0.291374	0.0513111	0.245102	0.0741244	0.157939	0.111177
IGP6	rs1269068	14	64837086	T	C	0.571742	0.998258	2234	4	-0.184018	0.0311355	34.9306	3.41673e-09	-0.112	0.0508137	-0.252578	0.0511004	-0.200959	0.0746837	-0.166928	0.110427
IGP6	rs4902383	14	64834326	G	C	0.190056	0.936472	2234	4	0.244313	0.0396406	37.9849	7.1293e-10	0.174766	0.0658225	0.2804	0.0654087	0.36766	0.0970414	0.160816	0.123421
IGP6	rs1256540	14	64833822	T	C	0.428242	0.997057	2234	4	0.184888	0.0311583	35.2103	2.95954e-09	0.113791	0.050895	0.252573	0.0511002	0.201642	0.0747372	0.166924	0.110439
IGP6	rs12431963	14	64829447	T	C	0.918878	0.92	2234	4	-0.272352	0.0579632	22.0778	2.61822e-06	-0.241496	0.101542	-0.29376	0.0860637	-0.831377	0.21361	0.0054528	0.151215
IGP6	rs7159888	14	64828395	A	G	0.550375	0.994775	2234	4	-0.212114	0.0310732	46.5979	8.71522e-12	-0.11241	0.0506645	-0.285795	0.0508853	-0.28467	0.0749868	-0.181449	0.110389
IGP6	rs2887004	18	67530370	A	G	0.180826	0.908337	2234	4	0.186217	0.0411151	20.5133	5.92172e-06	0.0998044	0.0708208	0.250946	0.0667886	0.121036	0.0860723	0.534989	0.174027
IGP6	rs2202503	18	67526195	A	G	0.173962	0.836387	2234	4	0.195976	0.0436434	20.1636	7.10924e-06	0.101304	0.0777648	0.263383	0.0700361	0.128723	0.0891169	0.543682	0.183015
IGP6	rs11660797	18	67520833	T	C	0.826001	0.883992	2234	4	-0.192959	0.0426703	20.4493	6.12327e-06	-0.120053	0.0731992	-0.252175	0.0706384	-0.135517	0.0878844	-0.473486	0.174847
IGP6	rs11665307	18	67516280	T	C	0.172666	0.9683	2234	4	0.182458	0.0406723	20.1246	7.25583e-06	0.108106	0.0698544	0.241473	0.0674554	0.135893	0.0833364	0.432957	0.167091
IGP6	rs17313977	18	67514946	A	G	0.172317	0.964413	2234	4	0.182074	0.0407677	19.9463	7.96488e-06	0.107193	0.0699897	0.241426	0.067757	0.135766	0.0833387	0.434586	0.167264
IGP7	rs11260603	1	1069061	T	C	0.217058	0.508065	2247	4	0.260787	0.051328	25.8144	3.75868e-07	0.219585	0.0874837	0.234024	0.0854366	0.395439	0.106692	0.14528	0.203864
IGP7	rs2324656	3	76811378	T	C	0.947193	0.79228	2247	4	0.331277	0.0734302	20.3532	6.43868e-06	0.484126	0.137368	0.286196	0.11358	0.213835	0.159052	0.333665	0.25467
IGP7	rs10511052	3	76808593	A	G	0.950688	0.709025	2247	4	0.359838	0.0795711	20.4504	6.11955e-06	0.616252	0.167122	0.294618	0.117614	0.219125	0.163479	0.42416	0.283677
IGP7	rs404256	6	90714504	T	C	0.55913	0.698799	2247	4	-0.209377	0.0362277	33.4023	7.49339e-09	-0.247004	0.0613059	-0.197721	0.057945	-0.167781	0.0814478	-0.20368	0.145416
IGP7	rs292253	6	90700096	T	C	0.326233	0.656028	2247	4	-0.186132	0.0398823	21.7811	3.056e-06	-0.176973	0.0668899	-0.219147	0.0618791	-0.151059	0.100515	-0.117233	0.148984
IGP7	rs17778089	8	72144175	A	C	0.182404	0.993459	2247	4	0.177892	0.0400953	19.6846	9.13326e-06	0.127775	0.0651718	0.206589	0.0627116	0.139069	0.0927881	0.735259	0.248691
IGP7	rs10504494	8	72143281	T	C	0.815728	0.979267	2247	4	-0.177059	0.0400711	19.5242	9.93329e-06	-0.128781	0.0650855	-0.205855	0.06274	-0.13806	0.0926609	-0.709209	0.248414
IGP7	rs10504493	8	72143184	A	T	0.815626	0.977537	2247	4	-0.177124	0.0400755	19.5343	9.8809e-06	-0.128844	0.0650791	-0.206008	0.062757	-0.138228	0.0927166	-0.704112	0.247682
IGP7	rs4492411	8	72142727	A	G	0.184541	0.975087	2247	4	0.177386	0.0400836	19.5842	9.62611e-06	0.129006	0.0650678	0.206518	0.0627885	0.138384	0.0927684	0.701524	0.247308
IGP7	rs1481802	8	72139601	A	C	0.18497	0.969646	2247	4	0.177752	0.0400985	19.6504	9.2985e-06	0.129297	0.0650348	0.207144	0.0628392	0.138903	0.0929457	0.693454	0.246174
IGP7	rs11991975	8	72134987	A	G	0.814486	0.967536	2247	4	-0.178951	0.0400834	19.9314	8.02714e-06	-0.129504	0.0650105	-0.209817	0.062786	-0.139204	0.0930396	-0.68874	0.24546
IGP7	rs7832689	8	72134025	A	C	0.814195	0.966626	2247	4	-0.179379	0.0400668	20.0434	7.57048e-06	-0.129545	0.0650055	-0.21068	0.0627069	-0.139467	0.0931283	-0.685814	0.245038
IGP7	rs10504478	8	71707472	T	C	0.191812	1	2247	4	0.175942	0.0391023	20.2457	6.81067e-06	0.147355	0.0650796	0.188009	0.0605729	0.134821	0.0898933	0.571387	0.215069
IGP7	rs13272623	8	71707302	T	G	0.154915	0.861556	2247	4	0.215479	0.0454004	22.5263	2.07286e-06	0.188043	0.0789625	0.218523	0.0697787	0.186974	0.0981779	0.645756	0.252806
IGP7	rs13280965	8	71701240	T	C	0.808185	0.999356	2247	4	-0.175935	0.0391028	20.2437	6.81762e-06	-0.147355	0.0650796	-0.187994	0.0605745	-0.134821	0.0898933	-0.571387	0.215069
IGP7	rs13274576	8	71695232	G	C	0.19182	0.999243	2247	4	0.175931	0.0391035	20.2419	6.82411e-06	0.147355	0.0650794	0.187984	0.0605773	0.134821	0.0898933	0.571387	0.215069
IGP7	rs10983810	9	119633030	T	G	0.732682	0.958633	2247	4	-0.157448	0.0351994	20.0081	7.71142e-06	-0.141944	0.0572831	-0.0698549	0.0581289	-0.314344	0.0799543	-0.279606	0.141454
IGP7	rs10115586	9	119598832	T	C	0.702736	0.996221	2247	4	-0.167594	0.0332244	25.445	4.55174e-07	-0.171843	0.05431	-0.0617108	0.0544441	-0.333007	0.0760147	-0.267752	0.133097
IGP7	rs7045671	9	119585629	A	G	0.726583	0.996433	2247	4	-0.149832	0.0337605	19.6965	9.0767e-06	-0.174836	0.0549023	-0.0556998	0.0546506	-0.260339	0.0785924	-0.258857	0.143008
IGP7	rs10983788	9	119583528	G	C	0.726649	0.997593	2247	4	-0.149573	0.0337459	19.6455	9.32214e-06	-0.174707	0.054892	-0.0553649	0.0545998	-0.260296	0.0785909	-0.258626	0.142996
IGP7	rs10983787	9	119583265	G	C	0.273343	0.997746	2247	4	0.149539	0.0337441	19.6387	9.35526e-06	0.174687	0.0548903	0.055322	0.0545942	0.260287	0.0785907	0.258597	0.142993
IGP7	rs12337657	9	119583050	G	C	0.273329	0.998026	2247	4	0.149478	0.0337407	19.6266	9.41508e-06	0.174661	0.0548883	0.0552351	0.0545826	0.260287	0.0785902	0.258505	0.142981
IGP7	rs12342472	9	119582997	T	C	0.273322	0.998144	2247	4	0.149446	0.033739	19.6202	9.44646e-06	0.17465	0.054887	0.0551866	0.0545772	0.26028	0.0785893	0.258476	0.142979
IGP7	rs2149364	9	119582809	T	C	0.726689	0.99835	2247	4	-0.149414	0.0337368	19.6144	9.47514e-06	-0.174614	0.0548834	-0.0551559	0.0545713	-0.26028	0.0785893	-0.25848	0.142981
IGP7	rs12342312	9	119582675	A	T	0.726695	0.99843	2247	4	-0.149393	0.0337356	19.6103	9.49538e-06	-0.174596	0.0548826	-0.0551323	0.0545675	-0.260269	0.0785879	-0.258493	0.142979
IGP7	rs10983786	9	119582351	A	T	0.726705	0.998659	2247	4	-0.149352	0.0337331	19.6025	9.53446e-06	-0.174585	0.0548815	-0.0550799	0.0545582	-0.260255	0.0785876	-0.258451	0.142979
IGP7	rs1927932	9	119582235	A	C	0.273288	0.998776	2247	4	0.149321	0.0337315	19.5962	9.56576e-06	0.174572	0.0548807	0.0550352	0.0545522	0.260255	0.0785876	0.258422	0.142977
IGP7	rs7028772	9	119581905	A	G	0.273271	0.999178	2247	4	0.14925	0.0337271	19.5826	9.63408e-06	0.174534	0.0548779	0.0549418	0.0545367	0.260246	0.078587	0.258408	0.142973
IGP7	rs1927936	9	119579791	A	C	0.726762	0.999772	2247	4	-0.149099	0.033718	19.5537	9.78106e-06	-0.174461	0.0548719	-0.054766	0.0545055	-0.260203	0.0785859	-0.258218	0.142956
IGP7	rs6030171	20	40427508	T	C	0.359937	0.991667	2247	4	-0.148032	0.031827	21.6331	3.30106e-06	-0.152407	0.0520613	-0.123031	0.0513668	-0.206	0.0767576	-0.119584	0.119926
IGP8	rs672561	1	78759890	T	C	0.25774	0.850994	2247	4	0.167748	0.0378361	19.6563	9.26974e-06	0.162646	0.062984	0.118477	0.0582744	0.179106	0.0923931	0.58294	0.169424
IGP8	rs4459703	2	9182508	T	C	0.641267	0.98255	2247	4	0.144195	0.0320028	20.3012	6.61594e-06	0.119088	0.0530886	0.126715	0.0525482	0.203812	0.0718034	0.200327	0.123587
IGP8	rs965448	2	9179952	T	C	0.358132	0.945691	2247	4	-0.150047	0.0325718	21.2212	4.09203e-06	-0.127354	0.0541335	-0.126565	0.0534262	-0.215164	0.0732515	-0.209395	0.124398
IGP8	rs9636252	2	9177049	T	C	0.641289	0.941186	2247	4	0.151437	0.0326297	21.5396	3.46606e-06	0.130533	0.0543328	0.126217	0.053491	0.21573	0.0732944	0.212003	0.124184
IGP8	rs16863118	3	152179898	T	C	0.836539	0.994232	2247	4	0.183517	0.041203	19.8378	8.42979e-06	0.168303	0.0641552	0.18242	0.0714329	0.118912	0.103034	0.36235	0.133749
IGP8	rs1012583	3	151569698	A	G	0.702573	0.996429	2247	4	0.155203	0.0337989	21.086	4.39114e-06	0.159821	0.0558602	0.135265	0.0557125	0.201235	0.0803859	0.127244	0.113249
IGP8	rs1035275	3	64148941	T	C	0.444727	0.953324	2247	4	-0.141588	0.0318413	19.7728	8.72146e-06	-0.146877	0.0539292	-0.144356	0.0499146	-0.229128	0.0760259	0.123836	0.121179
IGP8	rs13080962	3	64129750	A	G	0.433808	0.96394	2247	4	-0.140705	0.0316954	19.7074	9.02495e-06	-0.133501	0.0537776	-0.145451	0.0498499	-0.234086	0.0748819	0.0925728	0.120477
IGP8	rs6781027	3	20968955	A	G	0.843172	0.721157	2247	4	-0.220606	0.049271	20.0471	7.55581e-06	-0.244123	0.0740703	-0.163917	0.0822676	-0.208011	0.135476	-0.394806	0.190985
IGP8	rs1587380	3	20955236	T	C	0.113586	0.99193	2247	4	0.215115	0.0484831	19.6861	9.12614e-06	0.222505	0.0715212	0.124693	0.0849159	0.258398	0.128704	0.489836	0.179965
IGP8	rs1587379	3	20955218	A	G	0.113585	0.992896	2247	4	0.215012	0.0484657	19.6814	9.14885e-06	0.222334	0.0715019	0.124675	0.0848887	0.258237	0.128628	0.489659	0.179846
IGP8	rs6550559	3	20954437	G	C	0.896258	0.929133	2247	4	-0.230887	0.0521293	19.6171	9.46181e-06	-0.231266	0.076315	-0.132185	0.0929592	-0.272782	0.133356	-0.600797	0.202721
IGP8	rs6787231	3	20932814	G	C	0.900662	0.78313	2247	4	-0.260982	0.0570622	20.9182	4.7931e-06	-0.272381	0.0841686	-0.150536	0.103877	-0.279731	0.137529	-0.634987	0.221322
IGP8	rs13148252	4	111447265	A	G	0.745779	0.873665	2247	4	-0.170957	0.0377044	20.5583	5.78428e-06	-0.273368	0.0648777	-0.139867	0.0579835	-0.104232	0.0859533	0.012155	0.17394
IGP8	rs12213468	6	156699534	A	G	0.655773	0.958452	2247	4	-0.14554	0.0323154	20.2837	6.67667e-06	-0.13478	0.054169	-0.123407	0.0526458	-0.130404	0.0770035	-0.308188	0.107002
IGP8	rs9492648	6	130928418	A	G	0.0465027	0.943474	2247	4	0.325579	0.0732146	19.775	8.71139e-06	0.427248	0.117671	0.306348	0.10517	0.336525	0.438217	0.0231122	0.231151
IGP8	rs9492645	6	130928130	A	G	0.947435	0.808325	2247	4	-0.336345	0.0734049	20.9952	4.60434e-06	-0.438966	0.118313	-0.310106	0.105642	-0.487999	0.409343	-0.0195544	0.232011
IGP8	rs9492642	6	130927602	T	C	0.0463182	0.955683	2247	4	0.325684	0.0731058	19.8467	8.39062e-06	0.427024	0.117635	0.307104	0.104855	0.333692	0.439006	0.0222472	0.231236
IGP8	rs11752016	6	130924668	G	C	0.953651	0.95731	2247	4	-0.325627	0.0731127	19.836	8.43786e-06	-0.427158	0.117637	-0.306871	0.104871	-0.333877	0.439293	-0.0222555	0.231225
IGP8	rs11760004	6	130914058	T	C	0.0463162	0.972397	2247	4	0.325303	0.073099	19.804	8.58026e-06	0.428699	0.117638	0.305255	0.104809	0.330114	0.44112	0.0221968	0.231186
IGP8	rs9492635	6	130896229	T	C	0.0465879	0.984251	2247	4	0.325874	0.0731089	19.8682	8.29687e-06	0.437709	0.117924	0.299995	0.104641	0.329381	0.442057	0.0218739	0.231008
IGP8	rs1650123	12	102558449	T	C	0.577816	0.816794	2247	4	-0.151645	0.0336055	20.3628	6.40642e-06	-0.188088	0.0565972	-0.105847	0.0562385	-0.187783	0.0774035	-0.119187	0.105286
IGP8	rs7964407	12	28084256	A	G	0.620613	0.454911	2247	4	-0.206099	0.0454735	20.5417	5.83471e-06	-0.154809	0.0691047	-0.218457	0.0828789	-0.239946	0.105589	-0.357848	0.160301
IGP8	rs3813009	16	80518459	G	C	0.22373	0.752229	2247	4	-0.212249	0.0418286	25.7482	3.88995e-07	-0.15202	0.0663157	-0.291658	0.0704419	-0.172079	0.100732	-0.249704	0.150617
IGP8	rs17202240	16	80516378	G	C	0.834518	0.717444	2247	4	0.221694	0.0474745	21.8066	3.01562e-06	0.195765	0.0731163	0.310958	0.0808335	0.104111	0.118824	0.206945	0.174704
IGP8	rs139014	22	41954709	T	C	0.167018	0.894235	2247	4	-0.199446	0.0435974	20.9281	4.7684e-06	-0.166297	0.0799	-0.194245	0.0678906	-0.210798	0.092336	-0.341103	0.168496
IGP9	rs7561959	2	88180660	A	C	0.442011	0.885002	2245	4	-0.148976	0.0326112	20.8689	4.91824e-06	-0.126944	0.0545584	-0.183858	0.0534405	-0.142877	0.0742505	-0.098073	0.117194
IGP9	rs2919880	2	88179032	A	G	0.54589	0.923882	2245	4	0.149454	0.0319167	21.927	2.83221e-06	0.125538	0.0534192	0.188445	0.0524798	0.142896	0.072329	0.0907115	0.113968
IGP9	rs2970908	2	88175705	T	C	0.456091	0.98879	2245	4	-0.147397	0.030898	22.7572	1.83814e-06	-0.122436	0.0516319	-0.183971	0.050244	-0.143524	0.0714971	-0.0932221	0.111385
IGP9	rs2970907	2	88175091	A	G	0.543831	0.992537	2245	4	0.1473	0.0308437	22.8074	1.79076e-06	0.122331	0.0515825	0.183692	0.0501246	0.143593	0.0714679	0.0936468	0.11075
IGP9	rs10170645	2	88173133	T	C	0.618891	0.824393	2245	4	0.16153	0.034136	22.3915	2.22358e-06	0.145056	0.0586996	0.196284	0.0550667	0.157829	0.0775675	0.0772631	0.117875
IGP9	rs11676474	2	88172858	A	G	0.527901	0.964515	2245	4	0.141311	0.0312206	20.4866	6.00512e-06	0.110997	0.0524622	0.186887	0.0504595	0.130261	0.072547	0.0813657	0.111914
IGP9	rs11676393	2	88172838	T	C	0.544556	0.999429	2245	4	0.146916	0.0307688	22.7991	1.79854e-06	0.122299	0.0515606	0.182917	0.0499027	0.143076	0.0713388	0.0927886	0.110381
IGP9	rs2919853	2	88171083	A	T	0.45546	0.999651	2245	4	-0.146893	0.0307673	22.7942	1.80311e-06	-0.122301	0.0515598	-0.182868	0.0498989	-0.143041	0.0713338	-0.0927886	0.110381
IGP9	rs2919854	2	88170876	A	G	0.544541	0.999708	2245	4	0.146896	0.0307671	22.7955	1.80186e-06	0.122301	0.0515594	0.182873	0.0498987	0.143049	0.071333	0.0927886	0.110381
IGP9	rs2970915	2	88169756	A	T	0.455229	0.997121	2245	4	-0.147219	0.0308052	22.839	1.76152e-06	-0.122292	0.0516311	-0.182985	0.0499256	-0.143042	0.0713385	-0.0956215	0.111134
IGP9	rs2970914	2	88169665	A	G	0.544856	0.996124	2245	4	0.147309	0.0308209	22.8439	1.75703e-06	0.122282	0.051672	0.183026	0.0499347	0.143019	0.0713448	0.0963931	0.111336
IGP9	rs2919856	2	88169653	A	T	0.545002	0.994847	2245	4	0.147489	0.0308409	22.87	1.73338e-06	0.122215	0.0516942	0.183056	0.049949	0.143049	0.0713557	0.0983657	0.111863
IGP9	rs11568995	4	111117034	A	G	0.988498	0.4408	801	1	-1.62276	0.354784	20.9209	4.78653e-06	-1.62276	0.354784	NA	NA	NA	NA	NA	NA
IGP9	rs10028920	4	37328041	A	T	0.63915	0.997126	2245	4	0.162994	0.0326974	24.8495	6.19857e-07	0.228921	0.05378	0.134984	0.0528019	0.107448	0.0797424	0.108529	0.116513
IGP9	rs2292298	4	37327550	A	G	0.360874	0.997841	2245	4	-0.163047	0.0326901	24.8767	6.11168e-07	-0.229028	0.0537639	-0.134983	0.0527926	-0.107462	0.0797379	-0.108597	0.11646
IGP9	rs6825199	4	37323749	A	C	0.638353	0.993259	2245	4	0.163414	0.0327417	24.9101	6.00682e-07	0.227488	0.053779	0.137719	0.0529146	0.105987	0.079895	0.109067	0.116842
IGP9	rs13144232	4	37323629	A	G	0.638051	0.991731	2245	4	0.163822	0.0327602	25.0063	5.71422e-07	0.227383	0.0537795	0.138972	0.0529669	0.105519	0.0799416	0.109151	0.116967
IGP9	rs13126479	4	37323565	T	C	0.186557	0.977101	2245	4	-0.201005	0.0403446	24.8223	6.28666e-07	-0.220667	0.0660026	-0.162186	0.0698088	-0.21678	0.0943251	-0.225983	0.121967
IGP9	rs4832928	4	37321784	T	C	0.701398	0.999095	2245	4	0.167771	0.0339	24.4927	7.4593e-07	0.202387	0.0551081	0.171505	0.0554059	0.0762248	0.0811764	0.187939	0.125618
IGP9	rs11733542	4	37315534	T	C	0.832994	0.983385	2245	4	0.203626	0.0418605	23.6623	1.14809e-06	0.23663	0.070181	0.17203	0.0701534	0.178373	0.0952223	0.249853	0.135868
IGP9	rs10045597	5	157384541	T	C	0.111865	0.958679	2245	4	0.23075	0.050131	21.187	4.16579e-06	0.196501	0.0777746	0.219289	0.0885435	0.319817	0.131983	0.272963	0.144892
IGP9	rs6868839	5	157374774	T	G	0.106056	0.963722	2245	4	0.234456	0.0511899	20.9774	4.64724e-06	0.197075	0.0785866	0.222047	0.0921328	0.34211	0.136853	0.270879	0.143594
IGP9	rs7711898	5	157363266	A	G	0.109799	1	2245	4	0.234277	0.0497091	22.212	2.44138e-06	0.202758	0.0772633	0.219644	0.0877776	0.330553	0.132561	0.267957	0.140739
IGP9	rs6895484	5	157361737	T	C	0.1098	1	2245	4	0.234277	0.0497091	22.212	2.44138e-06	0.202758	0.0772633	0.219644	0.0877776	0.330553	0.132561	0.267957	0.140739
IGP9	rs12517979	5	157361496	T	C	0.1098	1	2245	4	0.234277	0.0497091	22.212	2.44138e-06	0.202758	0.0772633	0.219644	0.0877776	0.330553	0.132561	0.267957	0.140739
IGP9	rs11949394	5	157357776	A	G	0.109799	1	2245	4	0.234277	0.0497091	22.212	2.44138e-06	0.202758	0.0772633	0.219644	0.0877776	0.330553	0.132561	0.267957	0.140739
IGP9	rs11135023	5	157352660	T	G	0.8902	1	2245	4	-0.234283	0.0497091	22.2131	2.44008e-06	-0.202771	0.0772633	-0.219644	0.0877776	-0.330553	0.132561	-0.267957	0.140739
IGP9	rs12514557	5	157351532	T	C	0.135257	0.966869	2245	4	0.210406	0.0461328	20.8016	5.09413e-06	0.211413	0.0737288	0.215707	0.079344	0.232027	0.11516	0.158965	0.139127
IGP9	rs7706111	5	157348631	A	G	0.890202	0.999337	2245	4	-0.234299	0.0497183	22.2079	2.44664e-06	-0.202763	0.0772635	-0.219676	0.0878271	-0.330588	0.132565	-0.267957	0.140739
IGP9	rs9686690	5	157344681	T	C	0.890186	0.999056	2245	4	-0.234267	0.0497205	22.2	2.45676e-06	-0.202775	0.0772661	-0.219562	0.0878347	-0.330579	0.132567	-0.267957	0.140739
IGP9	rs11958404	5	157342856	A	T	0.113988	0.87141	2245	4	0.252198	0.0517304	23.7679	1.08682e-06	0.209133	0.0807245	0.251867	0.0910012	0.380756	0.138186	0.250415	0.145702
IGP9	rs2280655	7	16803979	T	C	0.977066	0.485682	2245	4	0.629411	0.137126	21.0683	4.43191e-06	0.529281	0.297347	0.715605	0.217596	0.140643	0.416038	0.772052	0.258425
IGP9	rs10128408	10	13424376	G	C	0.503608	0.994125	2245	4	0.133264	0.0301554	19.5296	9.90507e-06	0.127318	0.0509165	0.0465298	0.0487652	0.258789	0.0683724	0.283082	0.112134
IGP9	rs1414399	10	13421841	A	C	0.495986	0.994828	2245	4	-0.133444	0.0301599	19.5765	9.6651e-06	-0.127329	0.0509219	-0.0467399	0.0487808	-0.258956	0.0683704	-0.283611	0.112126
IGP9	rs2275129	10	13418187	G	C	0.503796	0.995234	2245	4	0.133545	0.0301484	19.6213	9.44123e-06	0.127261	0.0509007	0.0467068	0.0487658	0.25936	0.068334	0.284325	0.112105
IGP9	rs10752296	10	13409512	A	G	0.495822	0.994506	2245	4	-0.133268	0.0301512	19.5364	9.8699e-06	-0.125602	0.0509271	-0.0467222	0.0487552	-0.259958	0.0683363	-0.28698	0.112084
IGP9	rs2254252	10	13403828	T	C	0.56501	0.989959	2245	4	-0.13775	0.0306626	20.1819	7.04146e-06	-0.125842	0.0508306	-0.0503977	0.050038	-0.279376	0.0692543	-0.282867	0.120663
IGP9	rs10508459	10	13403052	A	T	0.474386	0.977754	2245	4	-0.144647	0.0303054	22.7815	1.81503e-06	-0.125991	0.0511862	-0.0518666	0.0487588	-0.272344	0.0690974	-0.396334	0.113899
IGP9	rs10906347	10	13401427	T	C	0.52576	0.977503	2245	4	0.144604	0.0303065	22.7662	1.82955e-06	0.125997	0.0511935	0.0515292	0.0487533	0.272572	0.0691135	0.397057	0.113875
IGP9	rs1095368	10	13395137	T	C	0.437467	0.976662	2245	4	0.139733	0.0308385	20.5309	5.86756e-06	0.127094	0.0512162	0.0482249	0.0500997	0.282583	0.0694625	0.320334	0.124402
IGP9	rs2399959	10	13389404	T	C	0.508728	0.980265	2245	4	0.135417	0.0303197	19.9478	7.95874e-06	0.123918	0.0512838	0.0441946	0.0487597	0.26955	0.0689461	0.325014	0.114257
IGP9	rs3802586	10	13381384	T	C	0.536916	0.996093	2245	4	0.142815	0.0300631	22.5673	2.02905e-06	0.119749	0.051072	0.0437965	0.0483223	0.284409	0.0695563	0.392276	0.106529
IGP9	rs7325564	13	50622665	T	C	0.74873	0.401386	2245	4	0.246252	0.0536888	21.0374	4.50395e-06	0.355074	0.0851385	0.343236	0.0889139	-0.0642646	0.121758	-0.175551	0.258039
IGP9	rs686259	17	44647697	T	C	0.974064	0.628383	2245	4	0.546962	0.118278	21.3849	3.75715e-06	0.269549	0.20237	0.761326	0.197112	0.599046	0.232644	0.650233	0.592417
IGP9	rs627386	17	44645794	T	G	0.974019	0.626429	2245	4	0.547297	0.118352	21.3844	3.75808e-06	0.269606	0.20251	0.762149	0.197322	0.599199	0.232647	0.65056	0.592437
IGP9	rs2745851	20	17777280	A	G	0.639297	0.994257	2245	4	0.159312	0.0324072	24.1664	8.83626e-07	0.127651	0.0539209	0.155777	0.0529479	0.232525	0.0776042	0.159234	0.108157
IGP9	rs5764106	22	42892620	T	C	0.229971	0.767857	2245	4	-0.186479	0.0408955	20.7926	5.11812e-06	-0.185753	0.0638989	-0.120237	0.0726344	-0.286438	0.0942884	-0.215705	0.140048
IGP9	rs909674	22	38189115	A	C	0.299057	0.990851	2245	4	0.201079	0.0338365	35.3153	2.8042e-09	0.159749	0.0556034	0.263713	0.0528906	0.056762	0.0843877	0.416919	0.138552
IGP9	rs738289	22	38185829	T	C	0.293757	0.983121	2245	4	0.198193	0.0341937	33.5958	6.78401e-09	0.157234	0.0565821	0.261452	0.0532187	0.0540579	0.0845035	0.411873	0.141694
IGP9	rs5995735	22	38184367	G	C	0.293783	0.981767	2245	4	0.19831	0.0342138	33.5961	6.78297e-09	0.157184	0.0565912	0.261742	0.0532751	0.0539399	0.0845314	0.413333	0.14178
IGP9	rs1557542	22	38182296	G	C	0.706224	0.980145	2245	4	-0.198433	0.0342404	33.5856	6.81965e-09	-0.157166	0.0565978	-0.262215	0.0533637	-0.05387	0.0845526	-0.4137	0.141799
IGP9	rs1557541	22	38181916	A	C	0.293784	0.979424	2245	4	0.198486	0.0342522	33.5803	6.83809e-09	0.157153	0.0566012	0.262366	0.0534	0.0537985	0.0845672	0.414378	0.141836
IGP9	rs5757683	22	38180120	A	G	0.293811	0.978905	2245	4	0.198548	0.0342581	33.5898	6.80492e-09	0.157117	0.0566044	0.262422	0.0534113	0.0537304	0.0845844	0.415697	0.141913
IGP9	rs8137426	22	38174296	T	G	0.706136	0.977663	2245	4	-0.198587	0.0342718	33.5759	6.8537e-09	-0.157098	0.056608	-0.262559	0.0534372	-0.0533214	0.0846698	-0.416344	0.141945
IGP9	rs5750830	22	38170774	A	C	0.293957	0.975566	2245	4	0.198655	0.0343003	33.5431	6.97037e-09	0.156956	0.0566355	0.262832	0.0534994	0.0529943	0.0847461	0.417639	0.142007
IGP9	rs4821897	22	38165533	A	G	0.707128	0.974411	2245	4	-0.199134	0.0343968	33.5161	7.06772e-09	-0.15386	0.0568386	-0.266909	0.0537739	-0.0451091	0.0846874	-0.438174	0.140838
IGP9	rs1972280	22	38161932	A	T	0.293	0.975649	2245	4	0.198642	0.0343759	33.3913	7.5362e-09	0.153662	0.0568258	0.266818	0.0537669	0.0435545	0.0844609	0.438155	0.140772
IGP9	rs5750825	22	38161224	A	G	0.707071	0.980126	2245	4	-0.197669	0.0343194	33.1742	8.42627e-09	-0.153581	0.0568202	-0.264087	0.0535694	-0.043387	0.0844317	-0.438148	0.140665
IGP9	rs5757670	22	38159682	A	G	0.33517	0.991547	2245	4	0.157462	0.0327108	23.1724	1.48106e-06	0.0890533	0.0549559	0.217076	0.0513734	0.0948497	0.0776073	0.336125	0.130698
IGP9	rs7949	22	38157499	A	G	0.335211	0.993736	2245	4	0.156955	0.0326784	23.0688	1.56304e-06	0.088726	0.0549247	0.216449	0.0513143	0.0940371	0.0774831	0.336144	0.130621
IGP9	rs5750822	22	38156734	A	G	0.335185	0.996791	2245	4	0.156323	0.0326329	22.9475	1.6649e-06	0.088496	0.0549038	0.215041	0.051177	0.0936005	0.0774138	0.336212	0.130594
IGP9	rs5750820	22	38155268	T	G	0.674578	0.973496	2245	4	-0.174817	0.0331398	27.8272	1.32645e-07	-0.12487	0.0558621	-0.228294	0.0520226	-0.0944733	0.0780739	-0.341569	0.132999
IGP9	rs739141	22	38154396	T	C	0.358958	0.996139	2245	4	0.161216	0.0323148	24.8892	6.07207e-07	0.0827077	0.054709	0.206374	0.0510008	0.147214	0.0746031	0.352883	0.129755
IGP9	rs4821895	22	38152961	A	G	0.664786	0.999388	2245	4	-0.15588	0.0326018	22.8612	1.74127e-06	-0.0879198	0.0548418	-0.214547	0.051123	-0.0933748	0.0773767	-0.336241	0.130509
IGP9	rs5757665	22	38151587	A	G	0.664792	0.999484	2245	4	-0.155895	0.0326016	22.8658	1.7372e-06	-0.087916	0.0548415	-0.214588	0.0511228	-0.0933684	0.0773768	-0.33624	0.130506
IGP9	rs5750818	22	38150831	A	G	0.664795	0.999635	2245	4	-0.15591	0.0326014	22.8704	1.73296e-06	-0.0879275	0.0548406	-0.214627	0.0511228	-0.0933454	0.077376	-0.33624	0.130506
IGP9	rs6001587	22	38148954	T	C	0.664804	0.999753	2245	4	-0.155922	0.0326013	22.8742	1.72954e-06	-0.0879253	0.0548405	-0.214654	0.0511228	-0.0933492	0.0773755	-0.33626	0.130503
IGP9	rs5757659	22	38142355	T	G	0.664812	1	2245	4	-0.155997	0.0326008	22.8969	1.70928e-06	-0.0879339	0.0548403	-0.214836	0.0511215	-0.0933332	0.0773736	-0.33626	0.130503
IGP9	rs5750816	22	38140325	T	C	0.335146	0.999487	2245	4	0.156005	0.0326078	22.8894	1.71592e-06	0.0878635	0.0548584	0.215085	0.0511424	0.0933332	0.0773736	0.334847	0.130365
IGP9	rs4821894	22	38139766	G	C	0.664905	0.999037	2245	4	-0.156039	0.0326151	22.8892	1.71613e-06	-0.0878074	0.0548707	-0.215387	0.0511685	-0.0933332	0.0773736	-0.333605	0.130232
IGP9	rs4337572	22	38130650	G	C	0.335067	0.998744	2245	4	0.156049	0.0326188	22.8869	1.71818e-06	0.0877799	0.0548769	0.215609	0.0511873	0.0933332	0.0773736	0.33226	0.130078
IGP9	rs5750815	22	38128395	T	C	0.664967	0.998497	2245	4	-0.156072	0.0326225	22.8884	1.71682e-06	-0.0877583	0.0548827	-0.215826	0.0512049	-0.0933332	0.0773736	-0.331182	0.129949
IGP9	rs5757657	22	38128375	T	G	0.334885	0.997699	2245	4	0.156035	0.0326387	22.8547	1.74718e-06	0.0874265	0.0549502	0.216031	0.0512212	0.0933332	0.0773736	0.330048	0.129808
IGP9	rs5750814	22	38127933	T	C	0.665274	0.997232	2245	4	-0.156214	0.0326529	22.8875	1.71766e-06	-0.0873653	0.054961	-0.216754	0.0512765	-0.0933332	0.0773736	-0.328875	0.129658
IGP9	rs4821893	22	38127725	A	G	0.334683	0.996945	2245	4	0.156081	0.0326527	22.8486	1.75275e-06	0.0872193	0.0549869	0.216915	0.0512875	0.0933332	0.0773736	0.324989	0.129135
IGP9	rs5757655	22	38127124	G	C	0.663497	0.986326	2245	4	-0.152514	0.032722	21.7241	3.14808e-06	-0.0837572	0.0551751	-0.210808	0.0513798	-0.0933818	0.0774337	-0.325629	0.129231
IGP9	rs5750812	22	38123025	A	G	0.336454	0.986396	2245	4	0.152453	0.0327209	21.7081	3.17447e-06	0.0836183	0.0551765	0.210935	0.0513876	0.0933818	0.0774337	0.324172	0.129023
IGP9	rs5750811	22	38123012	T	G	0.667708	0.999905	2245	4	-0.153748	0.0326891	22.1216	2.55917e-06	-0.0793883	0.0551555	-0.21818	0.0513359	-0.0933332	0.0773736	-0.320144	0.128441
IGP9	rs5750808	22	38120933	A	G	0.332283	0.999016	2245	4	0.153872	0.0326972	22.1461	2.52668e-06	0.0793803	0.0551568	0.218476	0.0513648	0.0935174	0.0773786	0.320144	0.128441
IGP9	rs2413590	22	38120137	G	C	0.667722	0.998429	2245	4	-0.153961	0.0327024	22.1647	2.50231e-06	-0.0793778	0.055157	-0.218659	0.0513837	-0.0937079	0.0773831	-0.320144	0.128441
IGP9	rs9611170	22	38114791	G	C	0.664704	0.989915	2245	4	-0.15146	0.0327192	21.4285	3.67271e-06	-0.0797031	0.05508	-0.212288	0.0514747	-0.0938549	0.0774451	-0.322138	0.128728
IGP9	rs9611169	22	38112973	T	C	0.334973	0.999113	2245	4	0.15889	0.0327587	23.5256	1.23264e-06	0.0786845	0.0552345	0.222558	0.0515222	0.114101	0.0774429	0.320102	0.128435
IGP9	rs5757650	22	38108365	T	C	0.664992	0.998178	2245	4	-0.159063	0.032773	23.5561	1.21323e-06	-0.0788728	0.0552625	-0.222748	0.0515501	-0.114057	0.0774513	-0.320738	0.128475
IGP9	rs1010170	22	38108273	T	C	0.664978	0.997777	2245	4	-0.159156	0.0327803	23.5733	1.20243e-06	-0.0789673	0.0552743	-0.222871	0.0515665	-0.114047	0.0774541	-0.321047	0.128499
IGP9	rs1010169	22	38108113	A	G	0.664988	0.996903	2245	4	-0.159381	0.0327935	23.6211	1.17293e-06	-0.0792149	0.055317	-0.222941	0.0515747	-0.114033	0.0774604	-0.322476	0.128602
IGP9	rs4821890	22	38107469	A	G	0.338086	0.986927	2245	4	0.156844	0.0328141	22.8461	1.75509e-06	0.0795284	0.0552442	0.216473	0.0516733	0.114131	0.0775288	0.324855	0.128929
IGP9	rs5757647	22	38104993	A	C	0.335032	0.996235	2245	4	0.159506	0.0328038	23.6433	1.15948e-06	0.079328	0.0553327	0.223067	0.0515961	0.114029	0.0774706	0.323171	0.128647
IGP9	rs4821888	22	38100543	A	G	0.642948	0.966482	2245	4	-0.181719	0.0329957	30.3309	3.64268e-08	-0.0890357	0.056785	-0.264771	0.0513403	-0.101655	0.0784441	-0.335806	0.122635
IGP9	rs1569499	22	38099764	T	C	0.642971	0.96716	2245	4	-0.181802	0.0329893	30.3702	3.56962e-08	-0.0893063	0.0567643	-0.264716	0.0513338	-0.101619	0.0784413	-0.336247	0.122616
IGP9	rs5750806	22	38096957	A	G	0.639469	0.968292	2245	4	-0.178427	0.0328756	29.456	5.71994e-08	-0.0902964	0.0564013	-0.255992	0.0511696	-0.100995	0.0783923	-0.339697	0.122877
IGP9	rs5757644	22	38096386	G	C	0.360544	0.968775	2245	4	0.178428	0.0328697	29.4668	5.68839e-08	0.0903894	0.0563905	0.255882	0.0511578	0.100964	0.0783871	0.339908	0.122862
IGP9	rs7286714	22	38095550	G	C	0.360562	0.969527	2245	4	0.178353	0.03286	29.4595	5.70969e-08	0.0903893	0.0563759	0.255667	0.0511372	0.100852	0.0783747	0.340248	0.122842
IGP9	rs5757642	22	38094770	T	C	0.642322	0.995967	2245	4	-0.180073	0.0326045	30.5031	3.33334e-08	-0.0923287	0.0559503	-0.257947	0.0505908	-0.100055	0.0781572	-0.340225	0.122327
IGP9	rs8138673	22	22519032	G	C	0.769273	0.698922	2245	4	0.195299	0.0434588	20.1949	6.99378e-06	0.20283	0.0729263	0.244599	0.0735816	0.0904607	0.103137	0.184683	0.126256
IGP9	rs6519476	22	22512500	A	G	0.756626	0.987274	2245	4	0.186001	0.0363597	26.1691	3.1279e-07	0.174764	0.0584674	0.230684	0.0636199	0.124788	0.0851131	0.194851	0.112669
IGP9	rs2186369	22	22500996	T	G	0.189661	0.881075	2245	4	-0.303969	0.0416711	53.2093	2.99837e-13	-0.297155	0.0681834	-0.308036	0.0682444	-0.304954	0.105241	-0.312993	0.133904
IGP9	rs9624334	22	22496256	G	C	0.169646	0.986793	2245	4	-0.301181	0.0414273	52.8543	3.59233e-13	-0.281997	0.0675029	-0.315699	0.0683174	-0.290216	0.104549	-0.337765	0.131911
IGP9	rs9620326	22	22476629	T	C	0.827721	0.994806	2245	4	0.29755	0.0411385	52.3145	4.72881e-13	0.281331	0.0674388	0.312949	0.0680596	0.324427	0.106225	0.265366	0.122628
IGP9	rs17548631	22	22474125	A	C	0.172262	0.99384	2245	4	-0.297695	0.0411455	52.3476	4.64956e-13	-0.28135	0.0674399	-0.313349	0.0680903	-0.324425	0.106224	-0.265338	0.122628
IGP9	rs12167679	22	22471690	G	C	0.79791	0.997369	2245	4	0.2194	0.038765	32.0328	1.51591e-08	0.220652	0.0639465	0.18583	0.0627368	0.277231	0.0995067	0.255584	0.123237
IGP9	rs5760023	22	22468301	T	C	0.297384	0.998402	2245	4	-0.155609	0.0337842	21.2148	4.10572e-06	-0.165709	0.0568913	-0.121282	0.0541328	-0.136149	0.0816711	-0.307073	0.11471
IGP9	rs17630758	22	22466542	A	G	0.82785	0.991713	2245	4	0.297755	0.0411863	52.2651	4.84918e-13	0.280692	0.0674772	0.314093	0.068228	0.324487	0.106231	0.265687	0.122671
IGP9	rs2073389	22	22463493	T	C	0.29727	0.996461	2245	4	-0.154676	0.0338264	20.909	4.81616e-06	-0.164726	0.0569993	-0.119693	0.0541976	-0.136193	0.0817082	-0.307244	0.114759
IGP9	rs5760020	22	22463092	A	G	0.297238	0.995902	2245	4	-0.154435	0.0338382	20.8294	5.0206e-06	-0.164563	0.0570151	-0.119139	0.0542209	-0.136278	0.0817334	-0.307415	0.114798
IGP9	rs6003875	22	22431860	G	C	0.264815	0.771676	2245	4	-0.184621	0.0391568	22.2306	2.41796e-06	-0.131798	0.0624035	-0.20579	0.0639244	-0.218671	0.101852	-0.278581	0.135705
IGP10	rs17025548	1	214122971	A	G	0.165189	0.856855	2240	4	-0.195392	0.0438335	19.8701	8.28873e-06	-0.132768	0.0740921	-0.275424	0.0669268	-0.123927	0.109474	-0.179666	0.177879
IGP10	rs17520994	1	190341517	A	G	0.908073	0.591609	2240	4	-0.310716	0.0675258	21.1733	4.19575e-06	-0.329039	0.105225	-0.35366	0.124414	-0.206661	0.145171	-0.340719	0.242958
IGP10	rs17403780	1	190206411	A	T	0.910623	0.572444	2240	4	-0.33507	0.069146	23.482	1.26087e-06	-0.340387	0.107043	-0.423039	0.13035	-0.207106	0.146098	-0.356935	0.248635
IGP10	rs7028873	9	79717352	T	C	0.633869	0.997582	2240	4	-0.142227	0.0320406	19.7043	9.03974e-06	-0.0943977	0.0533883	-0.144095	0.0526948	-0.231377	0.0758995	-0.149284	0.105687
IGP10	rs7020256	9	79715440	T	C	0.633874	0.997621	2240	4	-0.142227	0.0320401	19.7049	9.03693e-06	-0.0944075	0.0533886	-0.144098	0.0526944	-0.231338	0.075894	-0.149284	0.105687
IGP10	rs4367623	9	79712553	A	G	0.366122	0.997622	2240	4	0.142224	0.0320397	19.7046	9.03819e-06	0.094422	0.0533888	0.144101	0.0526939	0.231276	0.0758896	0.149284	0.105687
IGP10	rs17196333	9	79711817	A	G	0.63388	0.997643	2240	4	-0.142218	0.0320395	19.7033	9.04461e-06	-0.0944273	0.0533889	-0.144103	0.0526937	-0.231223	0.0758873	-0.149284	0.105687
IGP10	rs4443727	9	79710439	A	G	0.377802	0.962745	2240	4	0.146227	0.032502	20.2411	6.827e-06	0.0975074	0.0539751	0.141673	0.0534886	0.219708	0.0757325	0.215452	0.112158
IGP10	rs10869985	9	79706912	T	C	0.366106	0.997644	2240	4	0.142214	0.0320385	19.7034	9.04404e-06	0.0944467	0.0533897	0.144111	0.0526927	0.231107	0.0758747	0.149294	0.105687
IGP10	rs10781471	9	79705276	T	G	0.366104	0.997663	2240	4	0.142215	0.0320384	19.7039	9.0416e-06	0.0944596	0.0533899	0.144113	0.0526924	0.231077	0.0758726	0.149294	0.105687
IGP10	rs10781470	9	79705198	A	G	0.63354	0.996952	2240	4	-0.144166	0.0320631	20.217	6.91368e-06	-0.0944583	0.0533899	-0.144228	0.052704	-0.231077	0.0758726	-0.17046	0.106489
IGP10	rs10781469	9	79698554	A	T	0.632939	0.994745	2240	4	-0.145414	0.0320852	20.5401	5.8396e-06	-0.0944841	0.0533905	-0.145032	0.0527721	-0.231077	0.0758726	-0.180988	0.106732
IGP10	rs1059033	9	79696291	A	G	0.367388	0.994204	2240	4	0.1467	0.032092	20.8963	4.8484e-06	0.0944861	0.0533914	0.145234	0.0527848	0.231077	0.0758726	0.194509	0.106872
IGP10	rs9695575	9	79692423	A	G	0.631531	0.989871	2240	4	-0.148225	0.0321072	21.3128	3.90125e-06	-0.0945117	0.0533953	-0.146469	0.0528557	-0.231077	0.0758726	-0.206139	0.106814
IGP10	rs1410552	9	79691494	T	C	0.626637	0.991346	2240	4	-0.148216	0.0319062	21.5795	3.39455e-06	-0.0945111	0.0533956	-0.146139	0.0519753	-0.231077	0.0758726	-0.207657	0.106793
IGP10	rs10869979	9	79669989	A	G	0.3427	0.978698	2240	4	0.151838	0.0328595	21.3519	3.82233e-06	0.12752	0.0547166	0.129288	0.0532089	0.210201	0.0762211	0.242286	0.122358
IGP10	rs2378088	9	79667259	A	G	0.657591	0.980636	2240	4	-0.151561	0.0328427	21.296	3.93555e-06	-0.127656	0.054711	-0.128573	0.0531476	-0.21004	0.0762104	-0.242197	0.12234
IGP10	rs2378087	9	79667168	T	C	0.342295	0.981563	2240	4	0.151435	0.0328346	21.2711	3.98701e-06	0.127683	0.0547098	0.128304	0.0531173	0.20998	0.0762063	0.242002	0.122323
IGP10	rs10521480	9	79661260	A	G	0.341166	0.989496	2240	4	0.151872	0.0327399	21.518	3.50529e-06	0.130583	0.054388	0.127359	0.0530278	0.209367	0.0761688	0.241662	0.122286
IGP10	rs1436450	9	79660701	A	G	0.341105	0.989998	2240	4	0.151843	0.0327338	21.5178	3.50553e-06	0.130637	0.0543697	0.127285	0.0530209	0.209311	0.0761647	0.241602	0.122277
IGP10	rs7048811	9	79659567	T	G	0.3397	0.986656	2240	4	0.151084	0.032873	21.1231	4.30714e-06	0.130723	0.0543719	0.124638	0.0536154	0.209309	0.0761649	0.241567	0.122292
IGP10	rs10869978	9	79653272	A	G	0.339196	0.987667	2240	4	0.15065	0.0329008	20.9665	4.67392e-06	0.130921	0.0543784	0.123176	0.0537278	0.209332	0.0761665	0.241523	0.122311
IGP10	rs11145581	9	79644916	T	C	0.662121	0.979296	2240	4	-0.151077	0.0331063	20.8245	5.03356e-06	-0.133016	0.0552005	-0.121749	0.0538223	-0.209313	0.0761919	-0.241268	0.122405
IGP10	rs1328523	9	79641513	A	C	0.33815	0.965154	2240	4	0.151242	0.033235	20.7087	5.34724e-06	0.133354	0.0553813	0.122015	0.0541296	0.208766	0.0763651	0.240591	0.122613
IGP10	rs7861914	9	79638708	T	G	0.33815	0.964302	2240	4	0.151229	0.033246	20.6915	5.39558e-06	0.133393	0.0554107	0.122007	0.0541413	0.20871	0.076374	0.240372	0.122673
IGP10	rs2043636	9	79636546	A	G	0.661521	0.961396	2240	4	-0.150962	0.0332633	20.597	5.66859e-06	-0.133426	0.0554189	-0.121993	0.0541639	-0.20749	0.0764848	-0.240146	0.12273
IGP10	rs1410551	9	79634099	T	C	0.661573	0.95974	2240	4	-0.151011	0.0332844	20.5842	5.7065e-06	-0.133519	0.0554771	-0.122013	0.0541978	-0.207456	0.0764867	-0.240026	0.122758
IGP10	rs756485	9	79632212	T	C	0.661564	0.959154	2240	4	-0.151009	0.0332906	20.5759	5.7312e-06	-0.133556	0.0554888	-0.122019	0.0542095	-0.207421	0.0764884	-0.239841	0.1228
IGP10	rs10781460	9	79570090	A	G	0.316434	0.987787	2240	4	0.156039	0.0336126	21.5508	3.44587e-06	0.10843	0.0571462	0.127192	0.053881	0.260453	0.0770403	0.260995	0.123132
IGP10	rs10869967	9	79569992	A	G	0.683944	0.990674	2240	4	-0.15606	0.0335833	21.5941	3.36891e-06	-0.108976	0.0570602	-0.126883	0.053837	-0.260466	0.0770361	-0.261138	0.123096
IGP10	rs10869966	9	79569606	A	T	0.683985	0.991167	2240	4	-0.156075	0.0335786	21.6044	3.35084e-06	-0.108981	0.0570568	-0.126847	0.0538284	-0.260534	0.0770204	-0.261254	0.123067
IGP10	rs10747023	9	79569055	A	G	0.315981	0.991513	2240	4	0.156083	0.033575	21.6113	3.33886e-06	0.108989	0.0570534	0.1268	0.053822	0.260605	0.0770109	0.261343	0.123041
IGP10	rs10781459	9	79568516	A	G	0.684087	0.99262	2240	4	-0.15622	0.0335616	21.6664	3.24419e-06	-0.109019	0.0570507	-0.126698	0.053813	-0.261102	0.0768888	-0.261468	0.12301
IGP10	rs10869964	9	79556079	T	C	0.684159	0.993449	2240	4	-0.156243	0.0335529	21.684	3.21468e-06	-0.109057	0.057041	-0.126614	0.0537995	-0.261181	0.0768651	-0.261707	0.122942
IGP10	rs10869962	9	79551861	G	C	0.684237	0.994313	2240	4	-0.156233	0.0335445	21.6922	3.20093e-06	-0.109115	0.0570338	-0.126483	0.0537794	-0.261223	0.076854	-0.261873	0.122882
IGP10	rs2060575	9	79549873	T	C	0.315727	0.994756	2240	4	0.156247	0.0335397	21.7023	3.18407e-06	0.109146	0.0570299	0.126435	0.0537717	0.261269	0.0768363	0.26195	0.122851
IGP10	rs3780300	9	79546513	A	G	0.315603	0.995709	2240	4	0.156265	0.0335252	21.7261	3.14489e-06	0.109218	0.0570099	0.126285	0.0537474	0.261364	0.0768135	0.262313	0.122723
IGP10	rs4744848	9	79545243	T	C	0.68448	0.996447	2240	4	-0.156328	0.0335123	21.7604	3.08913e-06	-0.109277	0.0569996	-0.126185	0.0537326	-0.261518	0.0767526	-0.26256	0.122614
IGP10	rs4744847	9	79544892	T	C	0.303523	0.981768	2240	4	0.15418	0.0339724	20.5971	5.66828e-06	0.111377	0.0580456	0.131564	0.0546056	0.232175	0.0771712	0.262547	0.122746
IGP10	rs1977472	9	79541264	G	C	0.315517	0.997225	2240	4	0.156163	0.0334998	21.7307	3.13722e-06	0.108786	0.0569776	0.126137	0.0537127	0.261587	0.0767351	0.262715	0.122529
IGP10	rs2839899	9	79540819	A	G	0.315533	0.997227	2240	4	0.156145	0.0334987	21.727	3.14333e-06	0.108677	0.0569743	0.126199	0.0537116	0.261588	0.0767354	0.262673	0.122523
IGP10	rs2378081	9	79540363	T	C	0.684469	0.995964	2240	4	-0.156251	0.0335181	21.7313	3.13638e-06	-0.108772	0.0570309	-0.126189	0.0537137	-0.262009	0.0768135	-0.262793	0.122563
IGP10	rs10869960	9	79536340	T	G	0.68444	0.989797	2240	4	-0.156797	0.0336198	21.7512	3.1039e-06	-0.10924	0.0572992	-0.126168	0.0537194	-0.264034	0.0772171	-0.264737	0.123183
IGP10	rs7856137	9	79531645	T	G	0.315989	0.982632	2240	4	0.157344	0.0337248	21.7671	3.0784e-06	0.109585	0.0574804	0.126138	0.0537238	0.264504	0.0772924	0.274226	0.126284
IGP10	rs7039088	9	79527223	G	C	0.316204	0.97079	2240	4	0.158346	0.0339192	21.7934	3.03639e-06	0.110819	0.058257	0.126091	0.0537347	0.265369	0.0774704	0.277584	0.127432
IGP10	rs3858119	9	79524896	T	C	0.354095	0.948091	2240	4	0.150414	0.0330423	20.7222	5.30957e-06	0.0726974	0.057428	0.145721	0.0520105	0.259652	0.0772559	0.243111	0.115097
IGP10	rs2164520	9	79520013	A	C	0.683844	0.965052	2240	4	-0.158874	0.034022	21.8066	3.01564e-06	-0.11093	0.0583686	-0.12642	0.0538647	-0.267585	0.0779245	-0.279331	0.127969
IGP10	rs6560612	9	79517988	T	C	0.68366	0.961185	2240	4	-0.159165	0.0340799	21.8122	3.00676e-06	-0.111121	0.0584607	-0.126503	0.0538999	-0.26799	0.0780084	-0.283076	0.12925
IGP10	rs1159362	9	79517254	A	G	0.316382	0.955894	2240	4	0.159636	0.034167	21.8296	2.97961e-06	0.111665	0.0588482	0.126587	0.0539292	0.268162	0.0780353	0.283268	0.129312
IGP10	rs4745661	9	79510185	A	G	0.684847	0.933986	2240	4	-0.161808	0.0345521	21.9308	2.82668e-06	-0.113586	0.0591254	-0.130523	0.0549939	-0.265271	0.0784521	-0.287201	0.130806
IGP10	rs11145536	9	79504169	T	G	0.69447	0.859358	2240	4	-0.168303	0.0362793	21.5212	3.49939e-06	-0.118699	0.0621855	-0.134335	0.0572597	-0.276591	0.0832573	-0.314058	0.138798
IGP10	rs13298537	9	79502979	T	G	0.694486	0.858361	2240	4	-0.168366	0.0362965	21.517	3.50702e-06	-0.118697	0.0621889	-0.134401	0.0572764	-0.277069	0.0833872	-0.314251	0.138881
IGP10	rs1855652	9	79495048	T	G	0.305443	0.846487	2240	4	0.169327	0.0364913	21.5314	3.48084e-06	0.118673	0.0622066	0.136012	0.0579533	0.277226	0.0834277	0.316142	0.13985
IGP10	rs12551478	9	79494080	T	C	0.30545	0.845992	2240	4	0.169345	0.0365	21.5257	3.49114e-06	0.118666	0.0622214	0.13605	0.0579685	0.277238	0.0834363	0.31617	0.139917
IGP10	rs7902627	10	33445093	A	C	0.135379	0.992431	2240	4	-0.198888	0.044433	20.0357	7.60106e-06	-0.252211	0.0680272	-0.0915417	0.0759547	-0.208392	0.104127	-0.448652	0.200585
IGP10	rs2077147	20	17773143	T	C	0.336549	0.958215	2240	4	-0.156824	0.0335894	21.7981	3.02896e-06	-0.164305	0.056347	-0.143075	0.0547522	-0.169165	0.0789104	-0.160035	0.113815
IGP10	rs6519476	22	22512500	A	G	0.757422	0.987283	2240	4	0.161227	0.036409	19.609	9.50212e-06	0.125734	0.0586194	0.230092	0.0634149	0.10234	0.0851585	0.178476	0.114117
IGP10	rs2186369	22	22500996	T	G	0.189378	0.88105	2240	4	-0.255696	0.0417757	37.4629	9.31701e-10	-0.209019	0.0683757	-0.296336	0.0681212	-0.272721	0.105581	-0.250113	0.136206
IGP10	rs9624334	22	22496256	G	C	0.169355	0.986776	2240	4	-0.235032	0.0415275	32.0318	1.5167e-08	-0.178839	0.0676938	-0.274626	0.0681892	-0.279496	0.104848	-0.229683	0.134096
IGP10	rs9620326	22	22476629	T	C	0.828006	0.994797	2240	4	0.236274	0.0412408	32.8228	1.00953e-08	0.178942	0.0676294	0.271823	0.0679291	0.300691	0.106535	0.223174	0.12452
IGP10	rs17548631	22	22474125	A	C	0.171977	0.993833	2240	4	-0.23629	0.0412476	32.8166	1.01278e-08	-0.178962	0.0676305	-0.271887	0.0679586	-0.300689	0.106534	-0.22314	0.12452
IGP10	rs12167679	22	22471690	G	C	0.798128	0.997376	2240	4	0.20675	0.0388853	28.2696	1.05539e-07	0.197837	0.064127	0.191715	0.0627737	0.278597	0.0997278	0.187314	0.125145
IGP10	rs17630758	22	22466542	A	G	0.828135	0.991709	2240	4	0.236668	0.0412879	32.8575	9.9168e-09	0.179986	0.0676683	0.271971	0.0680912	0.300711	0.106542	0.223053	0.124564
IGP11	rs12085130	1	223672238	T	C	0.0581229	0.828757	2233	4	0.321396	0.0697229	21.2486	4.03399e-06	0.246118	0.111171	0.263752	0.121982	0.60582	0.178505	0.361036	0.195345
IGP11	rs12083979	1	223672082	A	G	0.0581243	0.829185	2233	4	0.321386	0.0697028	21.2595	4.0111e-06	0.246304	0.111131	0.263615	0.121952	0.605815	0.178497	0.360913	0.195255
IGP11	rs12087159	1	223670958	G	C	0.0581259	0.830118	2233	4	0.321346	0.0696666	21.2763	3.97623e-06	0.246464	0.111077	0.263515	0.121887	0.605377	0.178449	0.361012	0.195083
IGP11	rs12089582	1	223669789	T	G	0.058139	0.831184	2233	4	0.321108	0.0696237	21.271	3.98722e-06	0.246509	0.111057	0.262935	0.12172	0.605125	0.17839	0.361033	0.195011
IGP11	rs16844846	1	223659550	T	G	0.0581279	0.844078	2233	4	0.320031	0.0691182	21.4388	3.65305e-06	0.248267	0.110131	0.260333	0.120989	0.599822	0.177449	0.361424	0.193156
IGP11	rs16844841	1	223657298	A	C	0.0583147	0.862801	2233	4	0.31627	0.0684192	21.3678	3.79076e-06	0.248303	0.110048	0.253331	0.118993	0.586263	0.175261	0.36175	0.189429
IGP11	rs2723119	2	23457414	T	C	0.0989026	0.976789	2233	4	0.238134	0.0512742	21.5697	3.41197e-06	0.217184	0.0841961	0.232657	0.082774	0.205299	0.114014	0.620555	0.24676
IGP11	rs2723142	2	23453069	A	G	0.901138	0.980706	2233	4	-0.237307	0.0512381	21.4504	3.63102e-06	-0.217038	0.0841449	-0.23092	0.0826897	-0.204872	0.113966	-0.620512	0.246747
IGP11	rs2577757	2	23452006	A	C	0.901133	0.979554	2233	4	-0.237447	0.0512567	21.4601	3.61275e-06	-0.217219	0.0841798	-0.23109	0.0827274	-0.204842	0.113973	-0.621033	0.246881
IGP11	rs2954818	2	23449391	A	G	0.0989091	0.975059	2233	4	0.238033	0.0513374	21.4984	3.54126e-06	0.217315	0.0842036	0.232468	0.0830309	0.204805	0.113988	0.621869	0.247098
IGP11	rs2577698	2	23449055	T	C	0.901076	0.974006	2233	4	-0.238131	0.051357	21.4996	3.53903e-06	-0.217381	0.0842145	-0.23267	0.0830943	-0.204728	0.114006	-0.622164	0.247161
IGP11	rs2577699	2	23448543	T	C	0.901068	0.973381	2233	4	-0.238188	0.0513684	21.5005	3.53739e-06	-0.21739	0.0842201	-0.232804	0.0831333	-0.204748	0.114012	-0.622188	0.247202
IGP11	rs2723145	2	23447334	A	G	0.098971	0.970549	2233	4	0.238487	0.0514214	21.5101	3.51964e-06	0.21786	0.0843179	0.233085	0.0832284	0.204755	0.114063	0.62315	0.24761
IGP11	rs2577700	2	23446959	T	C	0.901024	0.967016	2233	4	-0.23897	0.0515073	21.5254	3.4918e-06	-0.219038	0.0845999	-0.233125	0.0832442	-0.204439	0.114258	-0.623792	0.247669
IGP11	rs2577701	2	23446693	T	C	0.900996	0.965855	2233	4	-0.239084	0.0515292	21.5276	3.48782e-06	-0.219128	0.0846117	-0.233408	0.083283	-0.204244	0.114355	-0.624074	0.247794
IGP11	rs2577704	2	23445650	A	G	0.900848	0.950828	2233	4	-0.240799	0.0517732	21.6322	3.30256e-06	-0.219828	0.0847408	-0.237064	0.0841865	-0.204239	0.114367	-0.62463	0.247963
IGP11	rs2723133	2	23443086	A	T	0.900805	0.948414	2233	4	-0.240768	0.0518225	21.5854	3.3841e-06	-0.219871	0.084747	-0.237175	0.0842304	-0.203521	0.114775	-0.624665	0.247965
IGP11	rs2577706	2	23442312	T	C	0.0992169	0.946049	2233	4	0.241048	0.0518693	21.5965	3.36459e-06	0.220121	0.084824	0.2377	0.0843317	0.203341	0.114824	0.62504	0.248086
IGP11	rs2577707	2	23442296	T	C	0.90075	0.945147	2233	4	-0.241092	0.0518782	21.5971	3.36352e-06	-0.220127	0.0848287	-0.237777	0.0843508	-0.203337	0.114831	-0.626239	0.248385
IGP11	rs2723131	2	23439259	T	C	0.900703	0.94072	2233	4	-0.24156	0.0519677	21.6064	3.34735e-06	-0.220878	0.0850225	-0.238302	0.0844744	-0.20295	0.114981	-0.627274	0.248664
IGP11	rs2723129	2	23438312	T	C	0.0993085	0.940046	2233	4	0.241644	0.0519784	21.6125	3.33669e-06	0.220875	0.0850266	0.238478	0.0845062	0.203024	0.115003	0.627352	0.248699
IGP11	rs7803252	7	112467391	A	G	0.0539133	0.684122	2233	4	-0.356696	0.0800959	19.8324	8.45367e-06	-0.410636	0.1286	-0.422807	0.119054	0.0289529	0.228225	-0.264463	0.420402
IGP11	rs2396590	7	112461791	G	C	0.085766	0.97461	2233	4	-0.248574	0.0557873	19.8537	8.36022e-06	-0.287797	0.092618	-0.314753	0.0837844	0.0298695	0.144569	-0.201656	0.263182
IGP11	rs6957202	7	112453845	A	G	0.0857917	0.987518	2233	4	-0.24644	0.0554933	19.7215	8.95863e-06	-0.281784	0.0916734	-0.315638	0.0836038	0.0332648	0.144063	-0.203028	0.262761
IGP11	rs1969584	7	112443820	A	C	0.0857717	0.987137	2233	4	-0.246446	0.0555041	19.7148	8.99041e-06	-0.281808	0.0916772	-0.315624	0.0836277	0.0333182	0.144118	-0.202988	0.262748
IGP11	rs6969802	7	112436650	A	G	0.0792205	0.985641	2233	4	-0.260776	0.0571096	20.8505	4.9657e-06	-0.32904	0.09366	-0.290661	0.0857743	0.000866765	0.153983	-0.205028	0.262481
IGP11	rs2189812	7	86186935	G	C	0.258551	0.972762	2233	4	0.162402	0.0359281	20.4322	6.17812e-06	0.192454	0.059093	0.136421	0.0611956	0.186434	0.0780631	0.0642878	0.132226
IGP11	rs4875857	8	2807216	T	C	0.177866	0.977724	2233	4	0.184573	0.0404522	20.8185	5.04921e-06	0.235285	0.0625536	0.179944	0.0672446	0.0731538	0.0981495	0.172457	0.18081
IGP11	rs7488014	12	104181657	T	C	0.91146	0.951232	2233	4	-0.269292	0.0548975	24.0626	9.32533e-07	-0.28465	0.0870357	-0.183662	0.0894002	-0.27879	0.14535	-0.570441	0.191207
IGP11	rs12322134	12	104170934	G	C	0.0884225	0.955061	2233	4	0.269086	0.0548378	24.0782	9.25024e-07	0.284818	0.0870028	0.184846	0.0892743	0.277607	0.14499	0.564342	0.191085
IGP11	rs9634185	12	104148955	T	C	0.912654	0.982599	2233	4	-0.253701	0.0543959	21.7526	3.10173e-06	-0.273882	0.0875188	-0.186838	0.089238	-0.263519	0.140048	-0.424255	0.180054
IGP11	rs3794232	12	104139979	A	G	0.913982	0.999389	2233	4	-0.249723	0.0542878	21.1598	4.22532e-06	-0.264112	0.0873787	-0.188095	0.0891706	-0.262186	0.139575	-0.417027	0.17892
IGP11	rs7966106	12	104139402	G	C	0.913956	0.998707	2233	4	-0.249866	0.0542918	21.1809	4.17909e-06	-0.264123	0.0873804	-0.188276	0.0891781	-0.262407	0.139591	-0.417465	0.178953
IGP11	rs3829297	12	104116953	G	C	0.0999197	0.99456	2233	4	0.243243	0.0509495	22.793	1.80426e-06	0.271946	0.0826075	0.169294	0.0839777	0.27194	0.130878	0.36281	0.161146
IGP11	rs11112403	12	104110779	A	G	0.100049	0.994792	2233	4	0.242882	0.0509216	22.7503	1.84473e-06	0.270965	0.0824936	0.169325	0.0839779	0.27171	0.130864	0.362845	0.161134
IGP11	rs10861360	12	104094171	T	C	0.899877	0.995176	2233	4	-0.242612	0.0509021	22.7171	1.87689e-06	-0.270336	0.0824167	-0.169412	0.0839796	-0.271149	0.130823	-0.362862	0.161154
IGP11	rs12316054	12	104093273	T	C	0.10013	0.995245	2233	4	0.242581	0.0508998	22.7133	1.88058e-06	0.27027	0.0824088	0.169412	0.0839796	0.271095	0.130816	0.362862	0.161154
IGP11	rs703683	12	104091265	T	C	0.100147	0.99536	2233	4	0.242494	0.0508943	22.702	1.89169e-06	0.270107	0.0823885	0.169405	0.0839795	0.270908	0.130803	0.362862	0.161154
IGP11	rs1076	12	104086918	T	C	0.100161	0.995456	2233	4	0.242439	0.0508896	22.6958	1.8978e-06	0.26997	0.0823715	0.169429	0.08398	0.270782	0.13079	0.362879	0.161154
IGP11	rs10861358	12	104083693	A	G	0.899825	0.995558	2233	4	-0.242386	0.0508848	22.6902	1.90339e-06	-0.269836	0.0823541	-0.169455	0.0839799	-0.270672	0.130778	-0.362879	0.161154
IGP11	rs1444608	12	104083287	A	G	0.100178	0.995592	2233	4	0.242371	0.0508838	22.6883	1.90522e-06	0.269803	0.0823499	0.169455	0.0839799	0.270626	0.130776	0.36292	0.161157
IGP11	rs12229846	12	104077196	A	C	0.100196	0.99576	2233	4	0.242284	0.0508775	22.6778	1.91573e-06	0.269628	0.0823275	0.169469	0.0839803	0.270412	0.130761	0.362916	0.16115
IGP11	rs11112394	12	104075700	T	C	0.1002	0.995795	2233	4	0.242274	0.0508761	22.677	1.91649e-06	0.269589	0.0823223	0.169485	0.0839805	0.270391	0.130758	0.362916	0.16115
IGP11	rs10861357	12	104068384	T	C	0.886523	0.880276	2233	4	-0.245651	0.0511034	23.1066	1.53262e-06	-0.252607	0.0823804	-0.189028	0.0845546	-0.279739	0.131703	-0.375239	0.162135
IGP11	rs7136344	12	104052398	A	G	0.100214	0.995739	2233	4	0.242233	0.0508738	22.6714	1.9221e-06	0.269477	0.0823079	0.169527	0.0839825	0.270276	0.130757	0.362939	0.161173
IGP11	rs10861356	12	104051095	T	G	0.899786	0.995712	2233	4	-0.242234	0.0508743	22.6711	1.92233e-06	-0.269484	0.0823089	-0.169538	0.0839828	-0.270271	0.13076	-0.362895	0.161174
IGP11	rs11112380	12	104050825	T	C	0.899786	0.995712	2233	4	-0.242238	0.0508744	22.6718	1.92169e-06	-0.269484	0.0823089	-0.169548	0.0839833	-0.270271	0.13076	-0.362895	0.161174
IGP11	rs10861354	12	104048424	T	C	0.100215	0.995686	2233	4	0.242241	0.0508745	22.6722	1.92131e-06	0.269484	0.0823089	0.16955	0.0839838	0.270281	0.13076	0.362895	0.161174
IGP11	rs11112378	12	104038163	A	G	0.100212	0.995532	2233	4	0.242327	0.0508777	22.6854	1.90809e-06	0.269484	0.0823111	0.169737	0.0839912	0.270255	0.130762	0.36311	0.161202
IGP11	rs11112373	12	104027838	A	G	0.899824	0.994107	2233	4	-0.243142	0.0509113	22.8082	1.79001e-06	-0.269571	0.0823537	-0.171319	0.0840526	-0.270258	0.130783	-0.365276	0.161477
IGP11	rs10861342	12	103982927	T	C	0.0996508	0.976213	2233	4	0.265064	0.0513584	26.6366	2.4555e-07	0.258497	0.0835841	0.224129	0.0840519	0.266651	0.131196	0.447853	0.165892
IGP11	rs10861337	12	103976572	A	G	0.900367	0.972523	2233	4	-0.265344	0.0514139	26.6353	2.45707e-07	-0.258509	0.0836182	-0.224313	0.0842135	-0.266455	0.131269	-0.450177	0.166108
IGP11	rs4760854	12	69575823	A	G	0.270107	0.94656	2233	4	-0.157403	0.0354568	19.7073	9.02578e-06	-0.133418	0.059237	-0.226107	0.0589737	-0.0972907	0.0782263	-0.105371	0.129639
IGP11	rs425470	13	61832552	T	C	0.296213	0.976634	2233	4	0.152666	0.0343716	19.728	8.92819e-06	0.215632	0.0576465	0.120945	0.0554648	0.0715729	0.0754351	0.278165	0.149516
IGP11	rs9563960	13	61828301	A	G	0.296354	0.973419	2233	4	0.154583	0.0344442	20.1414	7.19225e-06	0.215701	0.0576575	0.121335	0.0554541	0.0788339	0.0762249	0.276604	0.149437
IGP11	rs8007846	14	65332716	A	G	0.480811	0.980201	2233	4	0.146878	0.031245	22.098	2.59081e-06	0.203337	0.0508705	0.124352	0.0512698	0.112095	0.0764976	0.0625217	0.107471
IGP11	rs8018379	14	65331690	G	C	0.561568	0.947102	2233	4	-0.167899	0.0319891	27.5482	1.53232e-07	-0.200208	0.0523093	-0.165308	0.0523588	-0.147937	0.0782335	-0.0769863	0.109366
IGP11	rs4073415	14	65329283	A	G	0.507374	0.986133	2233	4	-0.170383	0.0310264	30.1574	3.98371e-08	-0.173526	0.0503403	-0.183696	0.0509122	-0.173315	0.0763805	-0.091321	0.107211
IGP11	rs4073416	14	65329147	T	C	0.425391	0.987626	2233	4	0.144143	0.0313243	21.1752	4.19148e-06	0.134422	0.0506901	0.135861	0.0516125	0.177319	0.0771843	0.15941	0.107388
IGP11	rs7151846	14	65325534	G	C	0.507437	0.987422	2233	4	-0.170224	0.0310119	30.129	4.04245e-08	-0.17319	0.050313	-0.183624	0.050887	-0.173123	0.076367	-0.0916507	0.107152
IGP11	rs4400971	14	65324331	A	C	0.425354	0.986516	2233	4	0.144382	0.0313417	21.2218	4.09077e-06	0.134502	0.0507067	0.136327	0.0516522	0.177382	0.0772322	0.159731	0.107446
IGP11	rs6573627	14	65322079	T	C	0.508152	0.975319	2233	4	-0.171345	0.0312028	30.1548	3.98906e-08	-0.175804	0.0507272	-0.185746	0.0510522	-0.166117	0.0768845	-0.0969151	0.108061
IGP11	rs7143026	14	65320709	A	G	0.399416	0.947763	2233	4	0.146413	0.032398	20.4232	6.20718e-06	0.115847	0.0522991	0.15617	0.0537128	0.177777	0.0794545	0.180827	0.110367
IGP11	rs7142165	14	65319985	A	G	0.524264	0.964417	2233	4	-0.176794	0.0311883	32.1332	1.43958e-08	-0.18377	0.0504926	-0.195303	0.0516297	-0.16207	0.0760535	-0.0955327	0.106729
IGP11	rs968540	14	65318817	T	G	0.621267	0.963761	2233	4	-0.153986	0.032338	22.6746	1.91888e-06	-0.129007	0.0520982	-0.158071	0.053799	-0.188701	0.0790899	-0.181179	0.110125
IGP11	rs2236067	14	65317765	A	G	0.610958	0.967221	2233	4	-0.159747	0.032054	24.837	6.23874e-07	-0.137029	0.0519956	-0.163036	0.0531065	-0.198113	0.0777783	-0.170457	0.109425
IGP11	rs11625882	14	65314952	A	G	0.475398	0.967357	2233	4	0.176849	0.0311516	32.229	1.37033e-08	0.183662	0.0504793	0.197497	0.0516241	0.15797	0.0755943	0.0958026	0.10671
IGP11	rs12894466	14	65310520	A	G	0.475208	0.969159	2233	4	0.176843	0.0311308	32.2698	1.34185e-08	0.183148	0.0504177	0.198068	0.0516154	0.157558	0.0755473	0.0964245	0.106666
IGP11	rs7158556	14	65310482	A	T	0.378265	0.96884	2233	4	0.154314	0.0323035	22.8198	1.77921e-06	0.128823	0.0520304	0.160461	0.0537841	0.185345	0.078868	0.18224	0.110132
IGP11	rs6573626	14	65310448	G	C	0.52482	0.969452	2233	4	-0.176868	0.0311275	32.2855	1.33103e-08	-0.18309	0.0504107	-0.198212	0.0516135	-0.157459	0.0755365	-0.0965777	0.106649
IGP11	rs6573625	14	65310387	T	C	0.621778	0.969223	2233	4	-0.154355	0.0323006	22.8361	1.76422e-06	-0.128814	0.0520261	-0.160579	0.0537809	-0.185148	0.0788516	-0.182639	0.110131
IGP11	rs7157449	14	65309890	T	G	0.524997	0.971935	2233	4	-0.176877	0.0310994	32.3472	1.2894e-08	-0.182417	0.0503256	-0.198977	0.0515954	-0.157126	0.0754924	-0.0970505	0.106609
IGP11	rs1075566	14	65309210	T	C	0.474978	0.972512	2233	4	0.176895	0.0310937	32.3658	1.27715e-08	0.182286	0.050309	0.199167	0.0515891	0.15707	0.075488	0.0971259	0.106605
IGP11	rs2411404	14	65309154	G	C	0.474954	0.972693	2233	4	0.176879	0.0310907	32.3663	1.27679e-08	0.182246	0.0503033	0.199225	0.0515877	0.156913	0.0754708	0.0972037	0.106598
IGP11	rs730807	14	65309043	T	C	0.47495	0.972962	2233	4	0.176906	0.0310889	32.3796	1.26809e-08	0.182207	0.0503004	0.199352	0.0515846	0.156872	0.075466	0.0972214	0.106595
IGP11	rs1984855	14	65309010	G	C	0.611336	0.973526	2233	4	-0.160002	0.0319993	25.0016	5.7282e-07	-0.136465	0.0518314	-0.164701	0.0530715	-0.196555	0.0776569	-0.17235	0.109426
IGP11	rs4902416	14	65307843	G	C	0.525075	0.973413	2233	4	-0.176932	0.031084	32.3996	1.25515e-08	-0.182161	0.0502953	-0.199548	0.0515778	-0.156661	0.0754376	-0.0973368	0.106585
IGP11	rs1003401	14	65307473	A	G	0.38865	0.973849	2233	4	0.160032	0.0319966	25.0152	5.68809e-07	0.136443	0.0518262	0.164814	0.053067	0.196479	0.0776514	0.172479	0.109425
IGP11	rs11628840	14	65305395	A	G	0.52523	0.973304	2233	4	-0.176972	0.0310821	32.4183	1.24312e-08	-0.182292	0.050311	-0.199684	0.0515726	-0.156227	0.0753835	-0.0976034	0.106558
IGP11	rs11627578	14	65304201	T	C	0.474753	0.97334	2233	4	0.176993	0.0310812	32.4277	1.23709e-08	0.182301	0.0503127	0.199756	0.0515696	0.156147	0.0753759	0.0976652	0.106551
IGP11	rs11627605	14	65304066	A	G	0.474742	0.973428	2233	4	0.177007	0.0310805	32.4344	1.23288e-08	0.182309	0.0503138	0.199787	0.0515677	0.156129	0.0753702	0.0977074	0.106547
IGP11	rs4080329	14	65303243	T	C	0.62204	0.973263	2233	4	-0.154826	0.0322611	23.032	1.59329e-06	-0.128754	0.0519436	-0.162184	0.053721	-0.184159	0.0787624	-0.183741	0.110105
IGP11	rs11625362	14	65302622	A	G	0.474725	0.973975	2233	4	0.177117	0.0310747	32.4867	1.2001e-08	0.182321	0.0503154	0.200162	0.0515527	0.155868	0.0753338	0.0978687	0.106532
IGP11	rs743084	14	65302355	T	C	0.521065	0.967787	2233	4	-0.177187	0.0311731	32.3075	1.31604e-08	-0.179332	0.0505682	-0.200953	0.05159	-0.15584	0.07548	-0.107775	0.107365
IGP11	rs2411405	14	65301839	A	G	0.525301	0.974678	2233	4	-0.177259	0.0310674	32.5542	1.15916e-08	-0.182335	0.0503183	-0.200606	0.0515288	-0.155631	0.0753003	-0.0980262	0.106515
IGP11	rs6573624	14	65296638	A	G	0.502455	0.977931	2233	4	0.166359	0.0309455	28.9	7.62134e-08	0.160548	0.0508609	0.201437	0.0509696	0.148103	0.0740125	0.0785164	0.105294
IGP11	rs10483785	14	65289270	A	G	0.50179	0.999921	2233	4	0.165292	0.0306604	29.0636	7.00405e-08	0.158269	0.0505286	0.20418	0.0504266	0.140189	0.0728272	0.078795	0.105245
IGP11	rs761830	14	65282739	A	G	0.403767	0.998575	2233	4	0.142872	0.0316372	20.394	6.30286e-06	0.100172	0.0512824	0.165253	0.052234	0.166027	0.0760927	0.193546	0.112069
IGP11	rs1054218	14	65278943	G	C	0.403747	0.998624	2233	4	0.142892	0.031637	20.3998	6.28351e-06	0.100183	0.051283	0.165246	0.0522326	0.166029	0.076093	0.193755	0.112066
IGP11	rs8010876	14	65276729	A	G	0.499819	0.998999	2233	4	-0.167388	0.0306979	29.7326	4.95947e-08	-0.15825	0.0505287	-0.204227	0.0504281	-0.13962	0.0728305	-0.102731	0.106767
IGP11	rs1950557	14	65271510	T	C	0.71216	0.999192	2233	4	-0.200868	0.0345473	33.806	6.08917e-09	-0.173824	0.0550113	-0.201352	0.0567847	-0.269056	0.0877744	-0.199916	0.121719
IGP11	rs927004	14	65270664	G	C	0.499941	0.999257	2233	4	-0.167392	0.0306956	29.7386	4.94404e-08	-0.158237	0.050528	-0.204284	0.0504309	-0.139115	0.072833	-0.103836	0.106641
IGP11	rs3742597	14	65269930	A	G	0.28773	0.999962	2233	4	0.20103	0.0345459	33.8632	5.9127e-09	0.173822	0.0550106	0.201398	0.0567753	0.269035	0.0877755	0.201772	0.121757
IGP11	rs1535173	14	65268892	G	C	0.500403	0.997398	2233	4	0.168174	0.030717	29.975	4.3765e-08	0.158101	0.050554	0.206475	0.0505083	0.139082	0.0728527	0.104756	0.106503
IGP11	rs11624104	14	65265890	A	G	0.498599	0.996041	2233	4	-0.169527	0.0307513	30.3913	3.53116e-08	-0.158047	0.0505619	-0.207555	0.0505433	-0.144433	0.0731832	-0.104756	0.106503
IGP11	rs11622829	14	65261535	A	T	0.502945	0.995282	2233	4	0.167791	0.0307462	29.7819	4.83475e-08	0.152394	0.0505108	0.208582	0.0505747	0.144469	0.073175	0.104755	0.106502
IGP11	rs4143898	14	65258635	A	T	0.43978	0.992129	2233	4	0.149923	0.0312849	22.965	1.64981e-06	0.115117	0.0508758	0.176107	0.0514648	0.154686	0.0754267	0.183126	0.110404
IGP11	rs11627067	14	65252706	T	G	0.492149	0.997705	2233	4	-0.174719	0.0306806	32.4305	1.23533e-08	-0.151837	0.0504747	-0.227353	0.0503322	-0.144612	0.0731371	-0.104774	0.1065
IGP11	rs8018278	14	65249841	A	G	0.491948	0.998685	2233	4	-0.174794	0.0306674	32.4864	1.20031e-08	-0.151671	0.0504636	-0.227628	0.0502921	-0.144669	0.0731151	-0.104774	0.1065
IGP11	rs2411351	14	65241294	T	C	0.491725	0.999853	2233	4	-0.174892	0.0306521	32.555	1.15867e-08	-0.151509	0.0504525	-0.22794	0.0502415	-0.144713	0.0730974	-0.104774	0.1065
IGP11	rs11628765	14	65238202	T	C	0.491682	0.998844	2233	4	-0.175026	0.0306618	32.5844	1.14125e-08	-0.152091	0.0504789	-0.227736	0.0502583	-0.144713	0.0730974	-0.104774	0.1065
IGP11	rs12588838	14	65232391	T	G	0.508349	0.997827	2233	4	0.175062	0.03067	32.5804	1.14364e-08	0.152535	0.0504984	0.22741	0.0502751	0.144713	0.0730974	0.104774	0.1065
IGP11	rs2064694	14	65217999	T	G	0.508382	0.997168	2233	4	0.175132	0.0306765	32.5927	1.13644e-08	0.152988	0.0505174	0.227152	0.0502848	0.144713	0.0730974	0.104774	0.1065
IGP11	rs2268962	14	65217026	A	G	0.490838	0.995057	2233	4	-0.177584	0.0307088	33.4411	7.34545e-09	-0.159897	0.0506553	-0.226814	0.0502918	-0.144713	0.0730974	-0.104774	0.1065
IGP11	rs2268961	14	65216518	T	C	0.490833	0.994975	2233	4	-0.177564	0.030709	33.4333	7.3749e-09	-0.159962	0.0506543	-0.2267	0.0502933	-0.144713	0.0730974	-0.104774	0.1065
IGP11	rs2268959	14	65215071	A	C	0.778574	0.996734	2233	4	-0.170285	0.0381899	19.8817	8.23855e-06	-0.0967053	0.0600735	-0.196192	0.0621799	-0.266589	0.104623	-0.253797	0.130686
IGP11	rs1998036	14	65207952	G	C	0.490759	0.994939	2233	4	-0.177348	0.0307038	33.3632	7.6457e-09	-0.160629	0.0506368	-0.225462	0.0502875	-0.144713	0.0730974	-0.104775	0.106501
IGP11	rs7142651	14	65202474	G	C	0.509281	0.995154	2233	4	0.177337	0.0307001	33.3674	7.62927e-09	0.160917	0.0506261	0.225146	0.0502816	0.144713	0.0730974	0.104775	0.106501
IGP11	rs11627185	14	65191245	A	G	0.490328	0.996887	2233	4	-0.177738	0.03066	33.606	6.74842e-09	-0.162875	0.0504679	-0.224344	0.0502612	-0.144713	0.0730974	-0.104775	0.106501
IGP11	rs11627184	14	65191196	T	C	0.509685	0.996957	2233	4	0.177654	0.0306555	33.584	6.82531e-09	0.162946	0.0504576	0.224035	0.0502515	0.144713	0.0730974	0.104775	0.106501
IGP11	rs2300865	14	65189768	G	C	0.490304	0.997026	2233	4	-0.177572	0.0306504	33.5644	6.89443e-09	-0.163076	0.0504414	-0.2237	0.0502391	-0.14464	0.0731155	-0.104775	0.106501
IGP11	rs12890902	14	65186375	A	T	0.509674	0.996972	2233	4	0.177613	0.0306534	33.5732	6.86323e-09	0.163114	0.0504418	0.223831	0.0502407	0.14449	0.0731508	0.104775	0.106501
IGP11	rs8012278	14	65152326	A	G	0.490514	0.996833	2233	4	-0.178099	0.0306792	33.7001	6.42963e-09	-0.164419	0.0504473	-0.224816	0.050212	-0.141883	0.0735765	-0.104775	0.106501
IGP11	rs743085	14	65137886	A	G	0.491268	1	2233	4	-0.176693	0.0306626	33.2065	8.28739e-09	-0.166538	0.0504116	-0.225058	0.0501519	-0.128464	0.0736469	-0.104774	0.1065
IGP11	rs12889002	14	65133335	G	C	0.508739	0.999956	2233	4	0.176707	0.0306628	33.2111	8.26767e-09	0.166552	0.0504116	0.225072	0.0501522	0.128464	0.0736469	0.104806	0.106505
IGP11	rs3783709	14	65128417	A	T	0.508745	0.999913	2233	4	0.176716	0.0306629	33.2143	8.25393e-09	0.166563	0.0504116	0.225081	0.0501524	0.128464	0.0736469	0.104826	0.106508
IGP11	rs4581615	14	65125696	A	C	0.508752	0.999872	2233	4	0.17673	0.0306631	33.2193	8.23273e-09	0.166577	0.0504116	0.225095	0.0501526	0.128464	0.0736469	0.104868	0.106515
IGP11	rs7161123	14	65122654	A	G	0.50876	0.999829	2233	4	0.176742	0.0306633	33.2234	8.21574e-09	0.166585	0.0504116	0.22511	0.0501528	0.128464	0.0736469	0.1049	0.10652
IGP11	rs7155541	14	65115995	G	C	0.48763	0.994259	2233	4	-0.174539	0.0307639	32.1887	1.39902e-08	-0.166215	0.0509408	-0.219031	0.0500552	-0.128803	0.0737115	-0.104928	0.106546
IGP11	rs12887134	14	65115296	G	C	0.487644	0.994183	2233	4	-0.174539	0.0307644	32.1874	1.39994e-08	-0.166182	0.0509407	-0.219052	0.0500571	-0.128829	0.0737127	-0.104928	0.106546
IGP11	rs1958561	14	65106514	T	G	0.49206	0.996299	2233	4	-0.176482	0.030725	32.9926	9.25116e-09	-0.165377	0.0506548	-0.225301	0.0501765	-0.128892	0.0736693	-0.105057	0.10653
IGP11	rs7146742	14	65102687	A	G	0.425143	0.988616	2233	4	0.145584	0.0316357	21.1773	4.18702e-06	0.113417	0.0509156	0.180191	0.0521138	0.131637	0.0781441	0.169509	0.11079
IGP11	rs11158601	14	65095116	A	G	0.492206	0.995981	2233	4	-0.176422	0.0307294	32.9607	9.40423e-09	-0.164916	0.0506526	-0.225386	0.0501899	-0.129293	0.0736902	-0.1052	0.106541
IGP11	rs11621680	14	65084434	T	G	0.502381	0.994325	2233	4	-0.170492	0.0308327	30.5764	3.20978e-08	-0.15617	0.0505323	-0.223485	0.0506105	-0.11505	0.074057	-0.113712	0.106876
IGP11	rs2149841	14	65080072	T	C	0.513358	0.993156	2233	4	0.17515	0.0307901	32.3592	1.28147e-08	0.167205	0.0510296	0.219008	0.050064	0.129868	0.0737613	0.10557	0.106589
IGP11	rs10483780	14	65049923	T	C	0.501301	0.994961	2233	4	-0.17083	0.030823	30.717	2.98533e-08	-0.156826	0.0504878	-0.223353	0.0505998	-0.115593	0.0740839	-0.114183	0.106913
IGP11	rs11627084	14	65048589	T	G	0.490532	0.995431	2233	4	-0.177213	0.0307496	33.2133	8.25831e-09	-0.166548	0.0507343	-0.225217	0.0501777	-0.130252	0.0737385	-0.105792	0.106593
IGP11	rs3825640	14	65030957	G	C	0.513773	0.994113	2233	4	0.17525	0.0307766	32.4247	1.23901e-08	0.167189	0.0509671	0.218889	0.0500529	0.130538	0.0737917	0.105869	0.106613
IGP11	rs2184603	14	65000423	A	C	0.488111	0.987603	2233	4	-0.176638	0.0308591	32.7643	1.04038e-08	-0.164854	0.0509969	-0.224227	0.0502771	-0.132226	0.0741242	-0.106034	0.106611
IGP11	rs4899179	14	64996501	T	G	0.487679	0.986092	2233	4	-0.176355	0.0308758	32.624	1.11823e-08	-0.164612	0.0510266	-0.223704	0.0503144	-0.132304	0.0741434	-0.106104	0.106615
IGP11	rs12589698	14	64990188	A	G	0.51845	0.981019	2233	4	0.17352	0.0309468	31.4391	2.05798e-08	0.164031	0.0513693	0.216036	0.0502477	0.133144	0.0742927	0.106131	0.106625
IGP11	rs12892058	14	64973194	T	C	0.473619	0.98617	2233	4	-0.163623	0.0308834	28.0699	1.17013e-07	-0.152496	0.0513861	-0.200783	0.0499798	-0.133175	0.0742624	-0.105268	0.106543
IGP11	rs12879971	14	64971357	A	G	0.523558	0.988211	2233	4	0.165215	0.0308399	28.6995	8.45254e-08	0.151669	0.0512056	0.206774	0.0501018	0.131944	0.0738098	0.105252	0.106543
IGP11	rs867972	14	64965514	T	C	0.482288	0.967424	2233	4	-0.152309	0.0311199	23.9539	9.86704e-07	-0.143046	0.0518775	-0.184661	0.0504832	-0.13072	0.0734938	-0.0893654	0.109444
IGP11	rs883082	14	64950693	A	G	0.474325	0.996197	2233	4	-0.16233	0.0307313	27.902	1.27615e-07	-0.148729	0.0510936	-0.202827	0.0499174	-0.130298	0.0732631	-0.104774	0.1065
IGP11	rs883081	14	64950374	A	C	0.529523	0.996288	2233	4	0.160312	0.0307353	27.2054	1.82946e-07	0.149428	0.0512579	0.196538	0.049783	0.130372	0.0732619	0.104774	0.1065
IGP11	rs1953416	14	64948560	T	C	0.529486	0.996103	2233	4	0.160345	0.030737	27.2137	1.82162e-07	0.149467	0.0512603	0.196576	0.0497881	0.130414	0.0732618	0.104774	0.1065
IGP11	rs2411822	14	64948148	A	G	0.474362	0.995994	2233	4	-0.162388	0.0307338	27.9173	1.26613e-07	-0.14879	0.0510985	-0.202885	0.0499236	-0.130391	0.0732624	-0.104774	0.1065
IGP11	rs10138570	14	64929791	A	G	0.500878	0.989502	2233	4	-0.157697	0.0307388	26.3192	2.89399e-07	-0.120025	0.0507231	-0.209777	0.0503688	-0.146356	0.0726423	-0.114246	0.107836
IGP11	rs11158593	14	64929737	A	G	0.499146	0.989279	2233	4	0.157764	0.0307424	26.3355	2.8697e-07	0.120065	0.0507251	0.209841	0.0503758	0.146414	0.0726462	0.114476	0.107887
IGP11	rs11158592	14	64929721	T	G	0.495076	0.988269	2233	4	0.160001	0.0307769	27.0268	2.00658e-07	0.119106	0.0506382	0.217755	0.0506336	0.146455	0.0726526	0.113471	0.107683
IGP11	rs11158591	14	64925515	T	C	0.436233	0.974706	2233	4	0.194845	0.0317656	37.624	8.57821e-10	0.216965	0.0519395	0.203698	0.0513748	0.158119	0.0776286	0.122559	0.115067
IGP11	rs12882269	14	64916897	T	G	0.563118	0.974396	2233	4	-0.196036	0.0317774	38.0568	6.87135e-10	-0.218202	0.0519179	-0.204163	0.0513517	-0.158487	0.0776792	-0.127675	0.11597
IGP11	rs11621604	14	64910527	A	G	0.562513	0.975996	2233	4	-0.197904	0.0317597	38.8291	4.62579e-10	-0.22232	0.0517983	-0.204295	0.0513354	-0.158045	0.0777297	-0.131055	0.116469
IGP11	rs4902393	14	64909267	G	C	0.560637	0.987574	2233	4	-0.202681	0.031629	41.0635	1.47362e-10	-0.22845	0.0515589	-0.209759	0.0510268	-0.153285	0.0774447	-0.145184	0.117334
IGP11	rs10148907	14	64903125	G	C	0.690525	0.980818	2233	4	-0.208144	0.0342889	36.8487	1.27658e-09	-0.172172	0.0549006	-0.234257	0.0554917	-0.263283	0.0887986	-0.155492	0.121991
IGP11	rs11621121	14	64892246	T	C	0.441361	0.9981	2233	4	0.203072	0.0314826	41.6063	1.11632e-10	0.230181	0.0512966	0.20953	0.0509223	0.14951	0.0770135	0.152672	0.115742
IGP11	rs11623920	14	64889067	A	C	0.558735	0.996684	2233	4	-0.203173	0.0315017	41.5973	1.12149e-10	-0.230342	0.0513404	-0.209693	0.0509526	-0.149536	0.0770161	-0.152514	0.115825
IGP11	rs12886168	14	64879039	A	C	0.447985	0.981119	2233	4	0.2062	0.0315864	42.6165	6.65941e-11	0.229427	0.0514367	0.220673	0.0511254	0.135804	0.0765941	0.17371	0.118429
IGP11	rs12886005	14	64879000	T	C	0.453099	0.867039	2233	4	0.214923	0.0335242	41.1004	1.44604e-10	0.255162	0.0550936	0.216897	0.054151	0.149805	0.0812589	0.154957	0.121401
IGP11	rs1954052	14	64875462	A	T	0.441274	0.992739	2233	4	0.203372	0.0315513	41.5478	1.15021e-10	0.230914	0.0514188	0.209937	0.051009	0.149273	0.077049	0.151316	0.116619
IGP11	rs747541	14	64875163	A	C	0.447931	0.978465	2233	4	0.20629	0.0316193	42.5651	6.83684e-11	0.229951	0.0515071	0.22078	0.0511697	0.135576	0.076603	0.172438	0.118719
IGP11	rs12881755	14	64871564	A	G	0.651136	0.958584	2233	4	-0.151417	0.0332636	20.7211	5.31272e-06	-0.170118	0.0535096	-0.160543	0.0535589	-0.137807	0.0842473	-0.0315466	0.124008
IGP11	rs9635250	14	64869101	A	T	0.104468	0.998269	2233	4	0.268467	0.0506076	28.1417	1.12749e-07	0.384849	0.0901209	0.214189	0.0769573	0.378007	0.132006	-0.0102111	0.156003
IGP11	rs6573604	14	64857694	T	C	0.195912	0.9979	2233	4	0.246975	0.0380834	42.0565	8.86738e-11	0.233775	0.0643035	0.254507	0.0630415	0.299946	0.0879325	0.163705	0.122446
IGP11	rs12436299	14	64854947	A	G	0.89547	0.999406	2233	4	-0.267933	0.0505676	28.0743	1.16746e-07	-0.384329	0.0900833	-0.213844	0.0769063	-0.377511	0.13195	0.0100988	0.155544
IGP11	rs17102598	14	64854613	T	G	0.804058	0.99725	2233	4	-0.246998	0.038087	42.0567	8.8667e-11	-0.233504	0.0643147	-0.254802	0.0630437	-0.300009	0.087942	-0.163705	0.122446
IGP11	rs6573602	14	64854363	G	C	0.195956	0.996988	2233	4	0.247043	0.0380885	42.0684	8.81365e-11	0.233415	0.0643183	0.254993	0.0630452	0.300044	0.0879473	0.163705	0.122446
IGP11	rs10144503	14	64853862	A	G	0.895494	0.999372	2233	4	-0.267387	0.0505748	27.952	1.24362e-07	-0.382722	0.0901253	-0.213844	0.0769063	-0.377464	0.131946	0.0100988	0.155544
IGP11	rs6573599	14	64852880	A	C	0.804004	0.996067	2233	4	-0.246962	0.0380953	42.0258	9.00784e-11	-0.232762	0.0643426	-0.255333	0.063046	-0.300176	0.0879671	-0.163705	0.122446
IGP11	rs6573598	14	64852772	T	C	0.196033	0.995394	2233	4	0.246723	0.0381012	41.9317	9.45157e-11	0.231895	0.0643688	0.255487	0.0630461	0.30021	0.0879723	0.163705	0.122446
IGP11	rs8019767	14	64852538	T	G	0.803949	0.995095	2233	4	-0.246722	0.0381027	41.9278	9.47044e-11	-0.231699	0.0643742	-0.255653	0.0630459	-0.300245	0.0879775	-0.163705	0.122446
IGP11	rs11158587	14	64852465	A	G	0.803934	0.994815	2233	4	-0.246755	0.0381038	41.9369	9.42662e-11	-0.231615	0.0643772	-0.25581	0.063046	-0.300279	0.0879827	-0.163705	0.122446
IGP11	rs7151212	14	64851375	G	C	0.803918	0.994518	2233	4	-0.246748	0.0381051	41.9316	9.45246e-11	-0.231422	0.0643827	-0.255959	0.0630451	-0.300313	0.0879878	-0.163705	0.122446
IGP11	rs10134589	14	64850987	A	T	0.194178	0.93939	2233	4	0.25895	0.0394566	43.0717	5.27697e-11	0.267823	0.0668546	0.258956	0.0647837	0.300181	0.092256	0.150236	0.126154
IGP11	rs10138662	14	64849235	A	G	0.196142	0.993579	2233	4	0.246557	0.0381099	41.8563	9.82334e-11	0.230394	0.0644047	0.256385	0.0630425	0.300374	0.087997	0.163705	0.122446
IGP11	rs8019473	14	64848881	A	G	0.803822	0.993123	2233	4	-0.24634	0.038113	41.7757	1.0237e-10	-0.229593	0.0644189	-0.256536	0.0630415	-0.300408	0.0880021	-0.163705	0.122446
IGP11	rs10147958	14	64848586	T	C	0.104399	0.999533	2233	4	0.26491	0.0505907	27.4194	1.63782e-07	0.375122	0.090217	0.213846	0.0769063	0.37736	0.13194	-0.0100988	0.155544
IGP11	rs4902386	14	64848043	A	C	0.803798	0.992771	2233	4	-0.246315	0.038114	41.7648	1.02942e-10	-0.22926	0.0644227	-0.256755	0.063039	-0.300475	0.0880122	-0.163705	0.122446
IGP11	rs10132229	14	64847313	A	G	0.104387	0.999605	2233	4	0.264602	0.0505908	27.3555	1.69282e-07	0.374155	0.0902184	0.213846	0.0769063	0.377337	0.131938	-0.0100988	0.155544
IGP11	rs11847263	14	64845448	T	G	0.391758	0.98462	2233	4	0.238083	0.031817	55.9939	7.2697e-14	0.168781	0.052154	0.301016	0.0519153	0.283875	0.0761803	0.163105	0.114075
IGP11	rs8017974	14	64844940	T	C	0.196455	0.985905	2233	4	0.246712	0.0382148	41.6789	1.07563e-10	0.229038	0.0648211	0.257802	0.0631037	0.300583	0.0880576	0.163827	0.122467
IGP11	rs17102587	14	64844230	T	C	0.197698	0.972813	2233	4	0.244882	0.0383929	40.6828	1.79055e-10	0.222943	0.0656793	0.258055	0.0631203	0.300574	0.0880649	0.163857	0.122473
IGP11	rs10144975	14	64843735	T	C	0.800765	0.977721	2233	4	-0.238036	0.0382135	38.8019	4.69079e-10	-0.203651	0.0647681	-0.258273	0.0631376	-0.300589	0.0880788	-0.163892	0.122479
IGP11	rs1760978	14	64840800	T	G	0.428727	0.979553	2233	4	0.198088	0.0313452	39.937	2.62285e-10	0.139654	0.0512028	0.253977	0.0514618	0.21546	0.0737568	0.17129	0.115515
IGP11	rs1269068	14	64837086	T	C	0.573119	0.998259	2233	4	-0.168041	0.0311843	29.0373	7.09986e-08	-0.112453	0.0508288	-0.212866	0.0510631	-0.185167	0.0741942	-0.183988	0.114648
IGP11	rs4902383	14	64834326	G	C	0.18886	0.936465	2233	4	0.240532	0.0397558	36.6053	1.44635e-09	0.193968	0.0659517	0.2871	0.0656213	0.258883	0.0969338	0.208387	0.12486
IGP11	rs1256540	14	64833822	T	C	0.426874	0.997057	2233	4	0.168899	0.0312084	29.2895	6.23316e-08	0.114179	0.0509104	0.213087	0.0510683	0.185553	0.0742449	0.183987	0.114662
IGP11	rs12431963	14	64829447	T	C	0.91891	0.919993	2233	4	-0.265573	0.0582783	20.766	5.1896e-06	-0.346437	0.101176	-0.234403	0.0863455	-0.555729	0.212459	-0.0148021	0.157208
IGP11	rs7159888	14	64828395	A	G	0.552421	0.994781	2233	4	-0.207884	0.0311312	44.5913	2.4277e-11	-0.109416	0.0507096	-0.28899	0.0509124	-0.265152	0.0746525	-0.165762	0.113431
IGP11	rs11657376	17	43190983	A	T	0.159691	0.973614	2233	4	0.19106	0.0427597	19.9649	7.88765e-06	0.139272	0.0711382	0.180959	0.0657744	0.356769	0.113161	0.181767	0.157943
IGP11	rs11651000	17	43190277	A	G	0.840287	0.973626	2233	4	-0.19115	0.0427578	19.9856	7.80265e-06	-0.139425	0.0711435	-0.181097	0.0657761	-0.35683	0.113159	-0.181301	0.157769
IGP12	rs967367	3	188217160	A	G	0.632983	0.812013	2223	4	-0.162894	0.0345532	22.2247	2.4253e-06	-0.100617	0.0542173	-0.226093	0.0573848	-0.196404	0.0870508	-0.12358	0.12726
IGP12	rs3821819	3	188215419	A	G	0.633002	0.814192	2223	4	-0.163001	0.0345115	22.3077	2.3227e-06	-0.100281	0.0542278	-0.226586	0.0573765	-0.196461	0.0864459	-0.123247	0.127039
IGP12	rs17776120	3	188215373	A	C	0.637453	0.796156	2223	4	-0.164947	0.0349151	22.3185	2.30974e-06	-0.101427	0.055034	-0.229658	0.0581466	-0.200103	0.0866828	-0.118509	0.127746
IGP12	rs7621161	3	188209864	A	C	0.71571	0.943715	2223	4	-0.159168	0.0343793	21.4347	3.66094e-06	-0.0666486	0.0548445	-0.2455	0.0575841	-0.222385	0.0828778	-0.09174	0.122674
IGP12	rs11710456	3	188208581	A	G	0.699626	0.880389	2223	4	-0.158856	0.0349212	20.6934	5.39021e-06	-0.0667052	0.055516	-0.246202	0.0587444	-0.220162	0.0840232	-0.0949998	0.124875
IGP12	rs6764279	3	188206669	A	C	0.715591	0.952778	2223	4	-0.158164	0.0342227	21.3591	3.80808e-06	-0.0658401	0.0547223	-0.24417	0.0572883	-0.219883	0.082184	-0.0909357	0.122048
IGP12	rs17775791	3	188205056	T	C	0.27687	0.886726	2223	4	0.16	0.0358047	19.9691	7.87052e-06	0.0510099	0.0566841	0.268758	0.061444	0.226412	0.0837349	0.0889202	0.127702
IGP12	rs13322676	3	188201439	A	C	0.277529	0.874332	2223	4	0.160936	0.0360353	19.9458	7.96688e-06	0.0500392	0.057041	0.272602	0.0619952	0.227727	0.0841023	0.0888086	0.127844
IGP12	rs9403856	6	147801227	T	C	0.861675	0.396416	2223	4	0.34919	0.0686857	25.8458	3.69804e-07	0.394962	0.124892	0.229373	0.115873	0.398748	0.140084	0.503701	0.211204
IGP12	rs4720952	7	11257925	A	G	0.419193	0.998265	2223	4	-0.158305	0.0308961	26.2533	2.99447e-07	-0.197585	0.0526659	-0.119229	0.0505355	-0.167896	0.0698439	-0.14917	0.105114
IGP12	rs7788093	7	11251400	A	G	0.418664	0.996944	2223	4	-0.158337	0.030928	26.2095	3.0632e-07	-0.198622	0.0526922	-0.119225	0.0505785	-0.167421	0.069986	-0.146412	0.105295
IGP12	rs10950341	7	11250749	A	C	0.581227	0.995332	2223	4	0.158056	0.0309466	26.0853	3.26661e-07	0.198612	0.0526981	0.119296	0.0506072	0.167117	0.0700481	0.143402	0.105511
IGP12	rs10440955	7	11248894	T	C	0.580827	0.98832	2223	4	0.157481	0.0310326	25.7524	3.88136e-07	0.198594	0.0527323	0.119621	0.0507043	0.16749	0.0704498	0.13398	0.106405
IGP12	rs7862907	9	20272833	T	C	0.146009	0.955672	2223	4	-0.193184	0.0436618	19.5766	9.66463e-06	-0.230621	0.0711463	-0.103809	0.0702532	-0.292798	0.0988198	-0.216451	0.213262
IGP12	rs11188352	10	97290994	T	G	0.0427125	0.640707	2223	4	0.4192	0.0925873	20.4993	5.96533e-06	0.473056	0.125593	0.392533	0.166667	0.257858	0.261385	0.383754	0.617857
IGP12	rs9574309	13	78280102	T	C	0.432876	0.802813	2223	4	0.159569	0.0338332	22.2437	2.40144e-06	0.155332	0.0577164	0.177738	0.0536602	0.096773	0.0805986	0.223692	0.117706
IGP12	rs2184180	13	78278817	T	G	0.362494	0.772298	2223	4	0.163273	0.035868	20.7211	5.31279e-06	0.181816	0.0630871	0.163431	0.0558451	0.122968	0.0811728	0.18951	0.136562
IGP12	rs2151535	13	78274338	A	T	0.573047	0.811662	2223	4	-0.156646	0.0337847	21.498	3.54203e-06	-0.153771	0.0578362	-0.17542	0.0534887	-0.102683	0.0802469	-0.193654	0.117569
IGP12	rs166868	15	77801741	A	G	0.625834	0.927057	2223	4	-0.149396	0.0337405	19.6055	9.51943e-06	-0.154224	0.0577555	-0.127123	0.0527132	-0.087464	0.0809861	-0.390996	0.122838
IGP12	rs2692194	15	77800477	T	G	0.626113	0.91767	2223	4	-0.150156	0.0339052	19.6135	9.47971e-06	-0.155436	0.0581769	-0.127405	0.052895	-0.0879846	0.0813875	-0.391736	0.12304
IGP12	rs602294	20	4336377	T	G	0.891089	0.949314	2223	4	0.233103	0.0497785	21.9287	2.82976e-06	0.277098	0.076615	0.139073	0.0813089	0.293468	0.120043	0.435408	0.282276
IGP12	rs531043	20	4335440	A	C	0.144977	0.989308	2223	4	-0.192168	0.0431926	19.7945	8.62313e-06	-0.227433	0.0677428	-0.138339	0.0720811	-0.218424	0.109606	-0.203729	0.153564
IGP12	rs586446	20	4335134	T	C	0.118162	0.926543	2223	4	-0.229583	0.0487418	22.1859	2.4748e-06	-0.28334	0.0753921	-0.162629	0.0804043	-0.216109	0.114512	-0.366781	0.266858
IGP12	rs636920	20	4331588	A	G	0.892168	0.962372	2223	4	0.219902	0.0497746	19.5184	9.96371e-06	0.256993	0.0770551	0.128285	0.0807929	0.292979	0.119949	0.436553	0.28276
IGP13	rs1953652	1	86823789	T	C	0.653295	0.964102	2247	4	0.146986	0.0322209	20.8102	5.07125e-06	0.121124	0.0536212	0.124172	0.0520056	0.289066	0.073879	0.00929033	0.126526
IGP13	rs967367	3	188217160	A	G	0.632019	0.811665	2247	4	-0.163201	0.0347375	22.0725	2.62549e-06	-0.20049	0.0548781	-0.106097	0.0574473	-0.193555	0.0868302	-0.177883	0.128022
IGP13	rs3821819	3	188215419	A	G	0.632029	0.813866	2247	4	-0.163269	0.0346942	22.1459	2.52695e-06	-0.200498	0.0548874	-0.106336	0.0574406	-0.193295	0.0862133	-0.177281	0.127803
IGP13	rs17776120	3	188215373	A	C	0.636448	0.795878	2247	4	-0.1648	0.0350915	22.0551	2.64933e-06	-0.200599	0.0556748	-0.107584	0.0581988	-0.1956	0.0864355	-0.185016	0.128701
IGP13	rs7621161	3	188209864	A	C	0.714935	0.943721	2247	4	-0.153228	0.0345569	19.6611	9.24642e-06	-0.180778	0.0554218	-0.0976028	0.0576764	-0.1861	0.0828026	-0.198483	0.123688
IGP13	rs6764279	3	188206669	A	C	0.714815	0.952801	2247	4	-0.152124	0.0344002	19.5557	9.77103e-06	-0.179715	0.0552972	-0.0969063	0.0573877	-0.184522	0.08211	-0.196611	0.123055
IGP13	rs17775791	3	188205056	T	C	0.277731	0.886915	2247	4	0.162316	0.0359541	20.3809	6.34609e-06	0.174841	0.0571452	0.137176	0.0615096	0.18693	0.0836423	0.150514	0.12899
IGP13	rs13322676	3	188201439	A	C	0.278389	0.874546	2247	4	0.164519	0.036182	20.6751	5.44203e-06	0.175704	0.0574993	0.142492	0.0620496	0.187237	0.0840054	0.149822	0.129141
IGP13	rs16884734	5	55388319	T	G	0.863339	0.587817	2247	4	0.280598	0.0568774	24.3384	8.08138e-07	0.264473	0.089357	0.321291	0.0985887	0.244262	0.132848	0.276153	0.202734
IGP13	rs955768	5	55374759	A	T	0.200675	0.896261	2247	4	-0.224585	0.0402021	31.2079	2.3182e-08	-0.218678	0.0634613	-0.19685	0.0667378	-0.327938	0.100096	-0.167717	0.147279
IGP13	rs10454831	5	55374548	A	T	0.799335	0.898342	2247	4	0.224223	0.040155	31.1803	2.35146e-08	0.218281	0.0633576	0.196397	0.0666811	0.327653	0.099987	0.167709	0.147221
IGP13	rs16884711	5	55360559	A	C	0.18896	0.912788	2247	4	-0.241736	0.0406072	35.4387	2.63202e-09	-0.230327	0.0634119	-0.22083	0.068621	-0.339688	0.100171	-0.18741	0.147869
IGP13	rs17348299	5	55358652	A	C	0.836732	0.84735	2247	4	0.287464	0.0447022	41.3532	1.27064e-10	0.276049	0.0688795	0.251847	0.0745012	0.3971	0.114604	0.301723	0.173164
IGP13	rs4878639	9	36089399	T	C	0.263725	0.95319	2247	4	-0.161478	0.0355805	20.5968	5.66913e-06	-0.155059	0.0598717	-0.176169	0.0587094	-0.22228	0.0793432	0.0342852	0.127038
IGP13	rs7038463	9	33176156	T	C	0.0923051	0.994402	2247	4	0.24406	0.0538622	20.5318	5.8649e-06	0.251623	0.089313	0.28733	0.0966594	0.310433	0.110811	-0.111906	0.180016
IGP13	rs10971439	9	33170813	T	C	0.228761	0.71046	2247	4	-0.219676	0.0433459	25.6843	4.02086e-07	-0.196697	0.067599	-0.206746	0.0701324	-0.326314	0.101813	-0.0265142	0.270994
IGP13	rs10813960	9	33170362	T	C	0.702035	0.743405	2247	4	0.204348	0.0388213	27.7078	1.41096e-07	0.18522	0.0627615	0.200602	0.0636627	0.292787	0.0867819	0.00651031	0.182153
IGP13	rs10971438	9	33170308	A	G	0.29797	0.746163	2247	4	-0.203808	0.038751	27.6616	1.44501e-07	-0.184205	0.0625956	-0.200429	0.0636307	-0.292017	0.0865432	-0.00727656	0.181901
IGP13	rs10813957	9	33143527	T	G	0.738415	0.955059	2247	4	0.195995	0.0358881	29.8255	4.72733e-08	0.173256	0.0567868	0.182726	0.0588007	0.295763	0.0841448	0.106708	0.16699
IGP13	rs3780486	9	33129453	T	C	0.737474	0.97015	2247	4	0.19374	0.035571	29.6652	5.13483e-08	0.169888	0.0560034	0.181138	0.0584209	0.294622	0.083893	0.110341	0.165732
IGP13	rs10511909	9	33122518	G	C	0.110142	0.9845	2247	4	0.26957	0.0500264	29.0365	7.10259e-08	0.267487	0.0829706	0.293736	0.091176	0.320389	0.109958	0.13691	0.139597
IGP13	rs2067749	9	33120640	A	G	0.110183	0.984218	2247	4	0.269814	0.0500263	29.0893	6.91181e-08	0.267577	0.0829699	0.294437	0.091178	0.320436	0.109961	0.136868	0.139584
IGP13	rs10813951	9	33118021	A	G	0.262743	0.97112	2247	4	-0.193431	0.0355263	29.645	5.18866e-08	-0.16989	0.0559793	-0.180283	0.0582571	-0.294712	0.0838759	-0.110765	0.165717
IGP13	rs12342831	9	33114872	T	C	0.262623	0.971412	2247	4	-0.193459	0.0355317	29.6447	5.18939e-08	-0.170077	0.0559829	-0.180012	0.0582697	-0.295057	0.0838765	-0.110365	0.165878
IGP13	rs10971418	9	33112024	A	C	0.795673	0.981313	2247	4	0.195695	0.0390054	25.1716	5.24491e-07	0.167427	0.0592005	0.18098	0.0634289	0.321714	0.0967734	0.0913844	0.245337
IGP13	rs3818593	9	33110706	A	G	0.202058	0.996011	2247	4	-0.19606	0.0389338	25.3585	4.76058e-07	-0.167548	0.0592049	-0.181913	0.0631196	-0.321834	0.0967669	-0.0909331	0.245309
IGP13	rs918304	12	107401671	T	C	0.0096382	0.660778	594	2	-1.58271	0.356916	19.6638	9.23326e-06	NA	NA	NA	NA	-1.97319	0.422384	-0.607706	0.667432
IGP13	rs6070008	20	55186087	A	T	0.444932	0.919251	2247	4	0.143649	0.0324431	19.6048	9.52308e-06	0.138179	0.0542494	0.165404	0.0538423	0.0899778	0.0732947	0.19852	0.112376
IGP14	rs909814	1	22446529	T	C	0.57461	0.91744	2247	4	0.142089	0.0315843	20.2385	6.83629e-06	0.0906725	0.0506934	0.179065	0.0523275	0.163211	0.0746298	0.18164	0.120776
IGP14	rs11899928	2	124973206	T	C	0.0215232	0.42059	2247	4	0.68497	0.154459	19.6659	9.2232e-06	0.665043	0.22303	0.603305	0.252086	1.15609	0.524167	0.673059	0.640755
IGP14	rs4686837	3	188222371	A	G	0.701694	0.862099	2247	4	-0.172905	0.0358213	23.2988	1.38685e-06	-0.187318	0.0534853	-0.157569	0.0572472	-0.202948	0.104121	-0.0762497	0.175731
IGP14	rs967367	3	188217160	A	G	0.632019	0.811665	2247	4	-0.213383	0.0345733	38.0923	6.74775e-10	-0.258548	0.0546732	-0.202013	0.0572426	-0.178686	0.0864449	-0.102421	0.125934
IGP14	rs6444193	3	188216882	A	G	0.227773	0.987997	2247	4	-0.162592	0.036513	19.8291	8.46841e-06	-0.199329	0.0591161	-0.157919	0.0598501	-0.0840193	0.085164	-0.197267	0.146048
IGP14	rs3821819	3	188215419	A	G	0.632029	0.813866	2247	4	-0.212896	0.0345296	38.0149	7.0206e-10	-0.258371	0.0546828	-0.202327	0.0572339	-0.176322	0.0858267	-0.101997	0.125723
IGP14	rs17776120	3	188215373	A	C	0.636448	0.795878	2247	4	-0.216264	0.0349317	38.329	5.97688e-10	-0.263651	0.055472	-0.205442	0.0580042	-0.179469	0.0860525	-0.100424	0.126714
IGP14	rs7619989	3	188214443	G	C	0.592234	0.894598	2247	4	0.172075	0.0325352	27.9722	1.23073e-07	0.172804	0.0521488	0.18317	0.0531134	0.174512	0.0791525	0.099081	0.126102
IGP14	rs4012257	3	188213090	A	C	0.771751	0.975684	2247	4	0.16323	0.0366979	19.7841	8.67022e-06	0.199665	0.0592769	0.158926	0.0600698	0.0821116	0.0862889	0.200169	0.146642
IGP14	rs4012256	3	188213035	T	C	0.771737	0.974799	2247	4	0.163291	0.0367114	19.7843	8.66915e-06	0.199689	0.0592902	0.159056	0.0601018	0.0820254	0.0863258	0.200356	0.146659
IGP14	rs4686836	3	188212059	T	C	0.228348	0.972951	2247	4	-0.163334	0.0367393	19.7647	8.75874e-06	-0.199677	0.059318	-0.15912	0.0601279	-0.0816784	0.0864945	-0.201076	0.146808
IGP14	rs4686835	3	188211912	T	C	0.228392	0.971513	2247	4	-0.163437	0.03676	19.7675	8.7457e-06	-0.199823	0.0593727	-0.15924	0.0601464	-0.0816553	0.0865284	-0.201426	0.146862
IGP14	rs4686834	3	188211848	A	G	0.771478	0.968963	2247	4	0.163614	0.0367919	19.7759	8.70733e-06	0.199911	0.0594309	0.159312	0.0601659	0.0814622	0.0866074	0.204086	0.147347
IGP14	rs10804908	3	188211536	A	T	0.229178	0.956407	2247	4	-0.163835	0.0369856	19.6221	9.437e-06	-0.200201	0.0596254	-0.16011	0.0603273	-0.0778505	0.0880275	-0.205008	0.147562
IGP14	rs4686830	3	188211259	A	G	0.77081	0.955553	2247	4	0.163917	0.0369989	19.6278	9.40892e-06	0.200208	0.0596369	0.160255	0.0603587	0.0778143	0.0880647	0.20539	0.147595
IGP14	rs7621161	3	188209864	A	C	0.714935	0.943721	2247	4	-0.172453	0.0343935	25.1414	5.32771e-07	-0.213334	0.0552295	-0.15727	0.0574788	-0.139115	0.0822703	-0.114621	0.122072
IGP14	rs3872722	3	188208971	A	C	0.407092	0.888262	2247	4	-0.171067	0.0327229	27.3291	1.71605e-07	-0.17186	0.0527503	-0.184933	0.05319	-0.166559	0.079515	-0.0999369	0.126098
IGP14	rs11710456	3	188208581	A	G	0.69892	0.880476	2247	4	-0.171532	0.0349304	24.1147	9.07628e-07	-0.217327	0.0558745	-0.150878	0.0586449	-0.13228	0.0834196	-0.124887	0.124219
IGP14	rs3872721	3	188208185	A	G	0.23903	0.892244	2247	4	-0.170095	0.037728	20.326	6.53062e-06	-0.210424	0.0609158	-0.165947	0.0613452	-0.0758606	0.0905199	-0.208397	0.148609
IGP14	rs6764279	3	188206669	A	C	0.714815	0.952801	2247	4	-0.171057	0.0342352	24.9652	5.83759e-07	-0.211994	0.0551057	-0.156564	0.0571816	-0.136586	0.0815797	-0.113991	0.121445
IGP14	rs17775791	3	188205056	T	C	0.277731	0.886915	2247	4	0.184338	0.0358005	26.5125	2.6184e-07	0.207931	0.0569785	0.198313	0.0613359	0.144607	0.0831105	0.0994716	0.127384
IGP14	rs13322676	3	188201439	A	C	0.278389	0.874546	2247	4	0.186636	0.0360304	26.832	2.21936e-07	0.208751	0.0573329	0.203687	0.0618883	0.146263	0.083473	0.0990341	0.127539
IGP14	rs16848727	3	188195657	A	G	0.25136	0.7103	2247	4	0.200742	0.0413136	23.6096	1.17998e-06	0.220532	0.0668707	0.226596	0.0699547	0.169839	0.0951299	0.0679829	0.145232
IGP14	rs1058600	5	115194612	T	C	0.785725	0.950281	2247	4	0.171137	0.0373193	21.0292	4.52329e-06	0.173599	0.0595662	0.14116	0.0620132	0.272632	0.0922066	0.0884994	0.130718
IGP14	rs13174348	5	115166647	A	G	0.784686	0.879499	2247	4	0.182328	0.0387398	22.1508	2.52048e-06	0.191267	0.0627599	0.14692	0.0636448	0.280404	0.0953231	0.104471	0.134215
IGP14	rs12521324	5	115166155	G	C	0.802384	0.893501	2247	4	0.174491	0.0394924	19.5217	9.94632e-06	0.177607	0.063725	0.145649	0.0649165	0.289763	0.0979605	0.0633689	0.136825
IGP14	rs278541	8	94292121	T	C	0.979063	0.499026	2247	4	-0.801708	0.146277	30.0385	4.23558e-08	-0.650283	0.237592	-0.71719	0.255358	-1.10606	0.323994	-1.06123	0.490374
IGP14	rs17395851	8	66797225	T	C	0.949923	0.995368	2247	4	0.310063	0.0699357	19.6563	9.26984e-06	0.243584	0.112551	0.306184	0.117468	0.363598	0.15164	0.645	0.323481
IGP14	rs17395816	8	66797080	T	C	0.949923	0.995414	2247	4	0.310052	0.0699355	19.6551	9.27561e-06	0.243584	0.112551	0.306155	0.117467	0.363598	0.15164	0.645	0.323481
IGP14	rs17304551	8	66795593	A	G	0.949923	0.995522	2247	4	0.310047	0.0699361	19.6541	9.28035e-06	0.243584	0.112551	0.306141	0.11747	0.363598	0.15164	0.645	0.323481
IGP14	rs17304488	8	66794771	T	C	0.949922	0.995901	2247	4	0.310019	0.0699336	19.6518	9.29138e-06	0.243584	0.112551	0.306047	0.117461	0.363597	0.151637	0.645033	0.323452
IGP14	rs17395656	8	66793454	T	C	0.0500772	0.996097	2247	4	-0.31004	0.069933	19.6549	9.27659e-06	-0.243584	0.112551	-0.306107	0.117458	-0.363597	0.151637	-0.645033	0.323452
IGP14	rs10504390	8	66786786	A	G	0.0804795	0.997993	2247	4	-0.295312	0.0555734	28.2376	1.07302e-07	-0.212266	0.0992311	-0.263034	0.0929492	-0.421258	0.104335	-0.33633	0.261471
IGP14	rs17395394	8	66758848	A	G	0.949903	0.994803	2247	4	0.310017	0.0699359	19.6504	9.29861e-06	0.243564	0.112551	0.306064	0.117472	0.363597	0.151637	0.645033	0.323452
IGP14	rs11994937	8	59671134	T	C	0.978062	0.900475	2068	3	-0.501053	0.109923	20.7774	5.15881e-06	-0.540464	0.204188	-0.509299	0.193554	-0.464728	0.176549	NA	NA
IGP14	rs3736236	8	59665089	A	G	0.978279	0.861841	2068	3	-0.504139	0.110792	20.7054	5.35651e-06	-0.540511	0.20418	-0.519599	0.198416	-0.464701	0.176558	NA	NA
IGP14	rs2900	15	21368814	A	G	0.860146	0.995545	2247	4	-0.202135	0.0439058	21.1952	4.14809e-06	-0.138155	0.0688641	-0.311848	0.0769131	-0.162971	0.102347	-0.171784	0.151851
IGP14	rs7277628	21	33185671	A	G	0.0446411	0.921913	2247	4	-0.347384	0.0763613	20.6953	5.38469e-06	-0.302789	0.111676	-0.279131	0.136981	-0.524124	0.169032	-0.687737	0.575566
IGP14	rs2833991	21	33184557	A	C	0.0446739	0.922807	2247	4	-0.347099	0.076293	20.6984	5.37601e-06	-0.302544	0.111505	-0.278923	0.136916	-0.524025	0.169007	-0.687068	0.575571
IGP14	rs9624335	22	22514328	T	C	0.779337	0.871582	2247	4	0.176926	0.0395633	19.9985	7.7502e-06	0.110933	0.0647715	0.308668	0.0693547	0.130656	0.0877075	0.086801	0.126366
IGP14	rs6519476	22	22512500	A	G	0.756842	0.987279	2247	4	0.179838	0.0362031	24.6759	6.78273e-07	0.103831	0.0582744	0.320664	0.0633234	0.13118	0.0844927	0.104912	0.112481
IGP14	rs2186369	22	22500996	T	G	0.189497	0.881075	2247	4	-0.229352	0.0415532	30.4647	3.39991e-08	-0.132924	0.0679493	-0.355075	0.0679893	-0.217247	0.105268	-0.136118	0.13364
IGP14	rs9624334	22	22496256	G	C	0.169496	0.986789	2247	4	-0.225257	0.0413013	29.7461	4.92501e-08	-0.12979	0.0672771	-0.35133	0.0680498	-0.200276	0.104464	-0.158663	0.131628
IGP14	rs9620326	22	22476629	T	C	0.827875	0.994804	2247	4	0.217128	0.0410149	28.0253	1.19742e-07	0.128744	0.0672135	0.352733	0.067792	0.209713	0.106139	0.0780193	0.122407
IGP14	rs17548631	22	22474125	A	C	0.172109	0.993839	2247	4	-0.217205	0.0410216	28.036	1.19078e-07	-0.128769	0.0672145	-0.353021	0.0678214	-0.209712	0.106138	-0.0780609	0.122407
IGP14	rs12167679	22	22471690	G	C	0.798089	0.997371	2247	4	0.186056	0.0386707	23.1486	1.49956e-06	0.148824	0.0637344	0.242237	0.0626412	0.184401	0.0992174	0.110658	0.123003
IGP14	rs17630758	22	22466542	A	G	0.828003	0.991714	2247	4	0.217425	0.0410611	28.0386	1.18918e-07	0.129192	0.0672515	0.353473	0.0679532	0.209718	0.106146	0.078431	0.122449
IGP14	rs6003875	22	22431860	G	C	0.264601	0.771651	2247	4	-0.186887	0.0389087	23.071	1.56125e-06	-0.101649	0.0622206	-0.286285	0.0634615	-0.177319	0.100286	-0.155488	0.135438
IGP15	rs2200578	2	99242676	T	C	0.788386	0.980596	2246	4	-0.190158	0.0376466	25.5138	4.39223e-07	-0.164314	0.0638607	-0.200542	0.0650585	-0.188832	0.0785607	-0.256168	0.126911
IGP15	rs12053519	2	99241450	A	G	0.788358	0.980181	2246	4	-0.190104	0.0376484	25.4969	4.43091e-07	-0.164293	0.0638661	-0.200441	0.0650607	-0.188763	0.0785618	-0.256192	0.126916
IGP15	rs257101	3	188261522	A	C	0.228137	0.494164	2246	4	-0.366863	0.0503295	53.1327	3.11765e-13	-0.359795	0.076366	-0.346916	0.0826693	-0.46068	0.132836	-0.308462	0.221894
IGP15	rs4012246	3	188261076	T	C	0.442914	0.993195	2246	4	0.151391	0.0315082	23.0863	1.5489e-06	0.0923336	0.0528098	0.135589	0.0508039	0.288478	0.0748336	0.185472	0.109955
IGP15	rs4012245	3	188250134	A	G	0.442875	0.981942	2246	4	0.153426	0.0316639	23.4785	1.2632e-06	0.0933865	0.0529157	0.138501	0.0511914	0.291125	0.0751071	0.186931	0.110835
IGP15	rs6800338	3	188248816	T	C	0.561906	0.944036	2246	4	-0.16866	0.0322193	27.4026	1.65213e-07	-0.107087	0.0535259	-0.159585	0.0524837	-0.298278	0.0757113	-0.196962	0.114118
IGP15	rs9876699	3	188248791	T	C	0.557163	0.920139	2246	4	-0.174251	0.0325844	28.5978	8.90826e-08	-0.109285	0.0538212	-0.166809	0.0533955	-0.311533	0.0765947	-0.195964	0.115137
IGP15	rs6780016	3	188246345	T	C	0.765657	0.75995	2246	4	-0.191837	0.0422703	20.5965	5.66991e-06	-0.244606	0.067468	-0.184673	0.0691006	-0.0762912	0.103256	-0.212103	0.164938
IGP15	rs2268535	3	188239777	A	G	0.787553	0.807155	2246	4	-0.199907	0.0422978	22.3368	2.2878e-06	-0.258587	0.0694141	-0.163076	0.0674326	-0.114997	0.104624	-0.291585	0.157871
IGP15	rs2268536	3	188239602	T	G	0.159683	0.676912	2246	4	-0.391336	0.0503165	60.4892	7.3984e-15	-0.402771	0.083431	-0.387791	0.0753798	-0.479003	0.135928	-0.119534	0.217154
IGP15	rs16861533	3	188237416	A	G	0.840287	0.671552	2246	4	0.39938	0.0504408	62.6915	2.41756e-15	0.409037	0.083178	0.395098	0.0758104	0.494167	0.136848	0.128743	0.217664
IGP15	rs3864110	3	188232996	G	C	0.056342	0.689305	2246	4	0.357391	0.0788045	20.5677	5.75601e-06	0.392043	0.109185	0.262751	0.135242	0.56216	0.256436	0.240879	0.371033
IGP15	rs4686838	3	188225747	A	G	0.445908	0.709122	2246	4	-0.23295	0.0361195	41.5951	1.12276e-10	-0.133775	0.0512431	-0.284698	0.0620104	-0.442243	0.101498	-0.372866	0.187147
IGP15	rs9941987	3	188225221	A	G	0.175893	0.793219	2246	4	0.363792	0.0454389	64.0991	1.18317e-15	0.231954	0.0713853	0.378022	0.0775456	0.567311	0.101919	0.517062	0.197916
IGP15	rs4686837	3	188222371	A	G	0.701672	0.862295	2246	4	0.287367	0.036068	63.4788	1.62103e-15	0.250475	0.0540228	0.237389	0.0573022	0.551849	0.105814	0.419083	0.176258
IGP15	rs967367	3	188217160	A	G	0.632107	0.811708	2246	4	0.431699	0.034839	153.543	2.91513e-35	0.44469	0.0552242	0.369404	0.0573123	0.578376	0.0877747	0.361531	0.127257
IGP15	rs6444193	3	188216882	A	G	0.227874	0.987997	2246	4	0.359057	0.0366967	95.7358	1.31288e-22	0.334372	0.0597311	0.317704	0.0599141	0.512632	0.0861689	0.313297	0.142786
IGP15	rs16861499	3	188215649	A	G	0.945504	0.69113	2246	4	-0.374358	0.0774813	23.3443	1.35442e-06	-0.382773	0.102524	-0.285014	0.140116	-0.677129	0.253421	-0.178808	0.450361
IGP15	rs3821819	3	188215419	A	G	0.632118	0.813909	2246	4	0.431853	0.0347964	154.029	2.2822e-35	0.445336	0.0552337	0.370121	0.0573045	0.574492	0.0871617	0.360916	0.127035
IGP15	rs17776120	3	188215373	A	C	0.636538	0.795919	2246	4	0.429956	0.0351936	149.252	2.52571e-34	0.446052	0.0560281	0.363105	0.0580698	0.572726	0.0873767	0.364637	0.127744
IGP15	rs7619989	3	188214443	G	C	0.592057	0.894598	2246	4	-0.321882	0.0327398	96.6582	8.23887e-23	-0.304869	0.0526943	-0.27263	0.0531683	-0.488156	0.0798878	-0.281721	0.126647
IGP15	rs4012257	3	188213090	A	C	0.77165	0.975686	2246	4	-0.36238	0.0368794	96.552	8.6932e-23	-0.335954	0.0598933	-0.321646	0.0601342	-0.521731	0.0872782	-0.315365	0.143354
IGP15	rs4012256	3	188213035	T	C	0.771636	0.974801	2246	4	-0.362683	0.0368928	96.6431	8.30203e-23	-0.336053	0.0599067	-0.322209	0.0601663	-0.522011	0.0873134	-0.315449	0.14337
IGP15	rs4686836	3	188212059	T	C	0.228448	0.972954	2246	4	0.363181	0.0369204	96.7641	7.81008e-23	0.336362	0.0599346	0.322691	0.0601926	0.523284	0.0874791	0.316226	0.143516
IGP15	rs4686835	3	188211912	T	C	0.228492	0.971516	2246	4	0.363584	0.036941	96.8705	7.40127e-23	0.336885	0.0599897	0.323072	0.0602112	0.523518	0.0875121	0.316373	0.143571
IGP15	rs4686834	3	188211848	A	G	0.771379	0.968971	2246	4	-0.364147	0.036973	97.0028	6.92305e-23	-0.337416	0.0600484	-0.323413	0.0602307	-0.524165	0.0875901	-0.318187	0.144041
IGP15	rs10804908	3	188211536	A	T	0.229277	0.956413	2246	4	0.367193	0.0371628	97.6276	5.04953e-23	0.339288	0.0602444	0.326469	0.0603924	0.534822	0.0889786	0.318957	0.14425
IGP15	rs4686830	3	188211259	A	G	0.770711	0.955559	2246	4	-0.367506	0.0371761	97.724	4.80958e-23	-0.339388	0.060256	-0.327021	0.060424	-0.535139	0.089015	-0.319146	0.144284
IGP15	rs7619468	3	188210872	T	C	0.77023	0.942837	2246	4	-0.371071	0.0373834	98.527	3.2063e-23	-0.347515	0.0611194	-0.327524	0.060446	-0.535271	0.089037	-0.319256	0.144307
IGP15	rs10937279	3	188210530	A	G	0.770202	0.942174	2246	4	-0.371241	0.0373933	98.5656	3.14427e-23	-0.347636	0.0611339	-0.327754	0.0604583	-0.535503	0.0890764	-0.319391	0.144346
IGP15	rs10937278	3	188210509	A	T	0.229814	0.941474	2246	4	0.371526	0.0374035	98.6628	2.9938e-23	0.347766	0.0611456	0.328215	0.0604806	0.535785	0.0891019	0.319533	0.144368
IGP15	rs7621161	3	188209864	A	C	0.715033	0.943704	2246	4	0.490952	0.0346785	200.428	1.68465e-45	0.531141	0.0557777	0.476786	0.0575431	0.520119	0.0840127	0.298672	0.122698
IGP15	rs3872722	3	188208971	A	C	0.407267	0.88826	2246	4	0.328224	0.032926	99.372	2.09264e-23	0.312933	0.0532977	0.276384	0.053248	0.497974	0.0802455	0.28503	0.126604
IGP15	rs11710456	3	188208581	A	G	0.699015	0.880474	2246	4	0.498095	0.0352173	200.039	2.04841e-45	0.533824	0.0564257	0.481522	0.0587077	0.53968	0.0851663	0.308874	0.124814
IGP15	rs3872721	3	188208185	A	G	0.239126	0.892244	2246	4	0.384326	0.0378968	102.848	3.61898e-24	0.359213	0.0615431	0.343186	0.0614094	0.551936	0.0913949	0.33102	0.145273
IGP15	rs16861471	3	188207371	A	C	0.0541444	0.655899	2246	4	0.388587	0.0793945	23.955	9.86123e-07	0.390643	0.105404	0.30223	0.142092	0.749369	0.263278	0.15065	0.462414
IGP15	rs6788832	3	188206913	A	G	0.339175	0.892356	2246	4	-0.397446	0.0337914	138.338	6.14611e-32	-0.396419	0.0540039	-0.402573	0.0557229	-0.425187	0.0819737	-0.309908	0.126995
IGP15	rs6764279	3	188206669	A	C	0.714912	0.952783	2246	4	0.488865	0.0345207	200.549	1.58531e-45	0.529845	0.0556524	0.475582	0.0572497	0.514665	0.0833153	0.296714	0.122069
IGP15	rs16861460	3	188206638	A	G	0.0540596	0.650971	2246	4	0.390934	0.0796864	24.0678	9.30008e-07	0.391709	0.10579	0.306625	0.142635	0.753887	0.264065	0.14704	0.464495
IGP15	rs16861456	3	188206305	A	C	0.0540478	0.650351	2246	4	0.391237	0.0797315	24.0779	9.25157e-07	0.391902	0.105857	0.307097	0.142715	0.754146	0.264117	0.147081	0.464677
IGP15	rs7652995	3	188205638	A	G	0.176763	0.834958	2246	4	0.391124	0.0439314	79.2644	5.43313e-19	0.320671	0.0745369	0.373347	0.0704333	0.532798	0.0983704	0.439986	0.173473
IGP15	rs7617523	3	188205144	T	G	0.339522	0.886158	2246	4	-0.398838	0.0339255	138.21	6.55546e-32	-0.397908	0.0541588	-0.404137	0.0559751	-0.425116	0.0824117	-0.313622	0.127488
IGP15	rs17775791	3	188205056	T	C	0.277617	0.886909	2246	4	-0.491964	0.0360915	185.804	2.61979e-42	-0.542606	0.0575245	-0.460086	0.0613888	-0.519175	0.0848535	-0.318521	0.127768
IGP15	rs6808800	3	188202068	T	G	0.513636	0.848102	2246	4	-0.323119	0.0327001	97.6395	5.01915e-23	-0.344687	0.0542915	-0.327978	0.0526299	-0.309896	0.0786189	-0.22831	0.116945
IGP15	rs13322676	3	188201439	A	C	0.278276	0.874536	2246	4	-0.492471	0.0363219	183.833	7.0559e-42	-0.545538	0.0578814	-0.457724	0.0619359	-0.519969	0.0852187	-0.319564	0.127911
IGP15	rs16848727	3	188195657	A	G	0.251243	0.710284	2246	4	-0.51957	0.0415864	156.093	8.07768e-36	-0.598241	0.0674947	-0.467389	0.0700089	-0.507029	0.0967884	-0.409331	0.144436
IGP15	rs4012171	3	188194147	A	C	0.752509	0.751969	2246	4	-0.297175	0.0404536	53.9645	2.04142e-13	-0.26387	0.0740518	-0.311197	0.063161	-0.330795	0.0884098	-0.262383	0.141288
IGP15	rs759602	3	188191498	A	G	0.775936	0.984777	2246	4	-0.199601	0.0369487	29.1829	6.58586e-08	-0.136271	0.0644045	-0.248971	0.0589385	-0.195059	0.0843111	-0.226566	0.126137
IGP15	rs11923417	3	188188484	G	C	0.597147	0.452346	2246	4	-0.313748	0.0461317	46.2553	1.03805e-11	-0.274557	0.0795921	-0.338201	0.0730215	-0.282619	0.106429	-0.433832	0.166175
IGP15	rs7691216	4	86348640	T	G	0.155663	0.998149	2246	4	-0.188069	0.0419222	20.1255	7.25237e-06	-0.225155	0.0725108	-0.160728	0.0666123	-0.179336	0.0985912	-0.188201	0.140634
IGP15	rs6820757	4	86263585	T	C	0.101974	0.974502	2246	4	-0.225189	0.050937	19.5447	9.82739e-06	-0.236298	0.092342	-0.250332	0.0772493	-0.257959	0.126513	-0.0266251	0.162028
IGP15	rs918629	5	95327219	A	G	0.745524	0.997987	2246	4	0.173729	0.0354679	23.9924	9.67191e-07	0.0534101	0.0584968	0.295676	0.0588248	0.163404	0.0838466	0.193164	0.118292
IGP15	rs3777167	5	95311773	A	G	0.252502	0.986609	2246	4	-0.173815	0.035774	23.6068	1.18168e-06	-0.0565399	0.0592578	-0.292831	0.0591792	-0.160105	0.084312	-0.192886	0.119189
IGP15	rs11135441	5	95248033	T	C	0.68446	0.956972	2246	4	0.157937	0.0335336	22.1824	2.47933e-06	0.0673492	0.0558801	0.259091	0.05426	0.0817262	0.0805562	0.24292	0.115257
IGP15	rs296424	6	133767667	A	G	0.798108	0.997168	2246	4	0.169749	0.0380545	19.8976	8.17024e-06	0.159915	0.0643278	0.233198	0.0647108	0.0846874	0.0848609	0.156212	0.118502
IGP15	rs6569720	6	131422609	T	C	0.777381	0.995877	2246	4	0.165611	0.0365427	20.5388	5.84349e-06	0.155116	0.0615049	0.155157	0.0605492	0.207865	0.0763948	0.125648	0.157333
IGP15	rs7765757	6	131413441	T	C	0.222618	0.999962	2246	4	-0.165769	0.0365341	20.5878	5.69575e-06	-0.155206	0.0615041	-0.155519	0.0605106	-0.207862	0.0763946	-0.125648	0.157333
IGP15	rs9372988	6	131405218	A	G	0.777332	0.996211	2246	4	0.165721	0.0365411	20.568	5.75508e-06	0.155206	0.0615041	0.155377	0.0605428	0.207862	0.0763946	0.125648	0.157333
IGP15	rs1338905	6	131403628	T	C	0.222679	0.995377	2246	4	-0.165721	0.0365429	20.5659	5.76125e-06	-0.155206	0.0615041	-0.155373	0.0605506	-0.207862	0.0763946	-0.125648	0.157333
IGP15	rs2151069	6	131400118	T	C	0.238277	0.925724	2246	4	-0.172246	0.0369392	21.7431	3.11705e-06	-0.159765	0.0619202	-0.166111	0.0614452	-0.216129	0.0776574	-0.114309	0.155476
IGP15	rs1332490	6	131398566	T	G	0.751954	0.98732	2246	4	0.167374	0.035204	22.6044	1.99028e-06	0.155288	0.0597094	0.139011	0.0576889	0.21895	0.0750857	0.224317	0.143516
IGP15	rs1332491	6	131398348	T	C	0.222699	0.994089	2246	4	-0.165708	0.0365453	20.5601	5.77879e-06	-0.1552	0.0615042	-0.155341	0.0605616	-0.207862	0.0763946	-0.125648	0.157333
IGP15	rs6908917	6	131397557	G	C	0.751957	0.98732	2246	4	0.167366	0.0352033	22.6032	1.99153e-06	0.155295	0.0597091	0.138986	0.0576859	0.21895	0.0750857	0.224317	0.143516
IGP15	rs7742376	6	131391529	A	C	0.752002	0.989705	2246	4	0.167312	0.0351962	22.5977	1.99725e-06	0.155318	0.0597085	0.13885	0.0576554	0.21895	0.0750857	0.224317	0.143516
IGP15	rs2007339	6	131387357	T	C	0.777382	0.99996	2246	4	0.16577	0.036534	20.5882	5.6947e-06	0.1552	0.0615042	0.155528	0.0605102	0.207862	0.0763946	0.125648	0.157333
IGP15	rs6569718	6	131386089	A	C	0.225176	0.921334	2246	4	-0.170807	0.0375305	20.7131	5.33502e-06	-0.161122	0.063531	-0.158913	0.0623625	-0.214593	0.0776164	-0.12448	0.159977
IGP15	rs6900810	6	131385819	A	G	0.225105	0.92099	2246	4	-0.17017	0.0375407	20.5475	5.81686e-06	-0.159413	0.063555	-0.158778	0.062368	-0.214724	0.0776345	-0.123996	0.160134
IGP15	rs1888959	6	131377017	T	C	0.247565	0.989069	2246	4	-0.165142	0.0352213	21.9839	2.74941e-06	-0.149935	0.0597481	-0.138075	0.0576147	-0.219837	0.0751993	-0.222403	0.14451
IGP15	rs7965847	12	122882868	A	G	0.599455	0.927963	2246	4	-0.144828	0.0325441	19.8044	8.57871e-06	-0.138328	0.0551604	-0.204267	0.0531202	-0.0677645	0.0733607	-0.0836376	0.115224
IGP15	rs7978454	12	122882829	A	G	0.40963	0.905069	2246	4	0.147334	0.0328814	20.0772	7.43762e-06	0.145769	0.0557377	0.200375	0.0537555	0.0664277	0.0740669	0.105769	0.115718
IGP15	rs11619878	13	65110021	A	G	0.510986	0.983997	2246	4	-0.163227	0.0307631	28.153	1.12095e-07	-0.165932	0.0529333	-0.160549	0.0500024	-0.106337	0.0686253	-0.302544	0.106923
IGP15	rs16952065	15	66506041	T	C	0.937469	0.464699	2246	4	-0.411698	0.0911262	20.4113	6.24588e-06	-0.451523	0.138947	-0.474861	0.16068	-0.319157	0.231564	-0.164198	0.298192
IGP15	rs2361701	17	75681212	A	G	0.822986	0.997618	2246	4	-0.191615	0.0403218	22.5828	2.01282e-06	-0.160495	0.0687206	-0.21886	0.0642838	-0.184811	0.104525	-0.200488	0.1197
IGP15	rs1467979	17	75675338	T	C	0.823132	0.994749	2246	4	-0.192314	0.0403741	22.689	1.90458e-06	-0.161854	0.0688302	-0.219351	0.0643958	-0.185002	0.10456	-0.200598	0.119712
IGP15	rs715041	17	75673027	A	G	0.894168	0.996475	2246	4	-0.228414	0.0488845	21.8325	2.97521e-06	-0.142919	0.0838161	-0.308296	0.0788933	-0.249137	0.134724	-0.198492	0.128715
IGP15	rs7361168	20	43207151	T	C	0.758154	0.36713	1395	3	0.357051	0.0758851	22.1385	2.53671e-06	0.333155	0.10466	NA	NA	0.371719	0.127407	0.418618	0.219489
IGP16	rs977112	1	240599107	A	G	0.983668	0.724412	2221	4	0.587492	0.131425	19.9825	7.81545e-06	0.343273	0.223115	0.643875	0.198629	0.724704	0.310896	1.56017	0.687611
IGP16	rs1439523	1	240598277	T	C	0.983777	0.725894	2221	4	0.608902	0.131633	21.3978	3.732e-06	0.402874	0.224158	0.64395	0.198625	0.724466	0.310893	1.56095	0.687144
IGP16	rs2919024	1	240588665	A	G	0.012316	0.737961	2221	4	-0.686887	0.15089	20.7229	5.30782e-06	-0.518814	0.251058	-0.6866	0.208722	-0.991386	0.575133	-1.52995	0.693573
IGP16	rs17633019	1	235665646	A	G	0.912353	0.987549	2221	4	-0.27573	0.0550234	25.1116	5.41065e-07	-0.234683	0.093854	-0.355992	0.0839526	-0.143593	0.170486	-0.221839	0.157166
IGP16	rs7529251	1	235665039	T	C	0.907539	0.962132	2221	4	-0.276467	0.0539713	26.2398	3.01539e-07	-0.217257	0.0933782	-0.360689	0.0812321	-0.176369	0.166317	-0.21893	0.156332
IGP16	rs10178355	2	123111369	T	C	0.464392	0.842008	2221	4	0.146654	0.0331358	19.5882	9.60613e-06	0.129789	0.0537922	0.210848	0.0542781	0.0463889	0.0807685	0.138495	0.117484
IGP16	rs13428951	2	123105943	T	C	0.724376	0.699968	2221	4	-0.184158	0.0403188	20.8625	4.93457e-06	-0.0976506	0.0647393	-0.268086	0.0646632	-0.15904	0.100176	-0.265521	0.162758
IGP16	rs4376071	3	32239995	T	C	0.313984	0.817203	2221	4	-0.160492	0.035857	20.0337	7.60903e-06	-0.202838	0.0576611	-0.0854104	0.0590816	-0.245197	0.0877724	-0.123901	0.128331
IGP16	rs1672743	3	3206838	A	T	0.053157	0.3772	410	1	1.16571	0.257135	20.5522	5.80266e-06	NA	NA	NA	NA	1.16571	0.257135	NA	NA
IGP16	rs4869266	5	95512696	A	G	0.664912	0.994694	2221	4	0.151857	0.0325313	21.7903	3.04132e-06	0.0980694	0.0545048	0.137855	0.052699	0.210351	0.0764294	0.322323	0.113928
IGP16	rs4367316	5	95510178	T	C	0.658614	0.991146	2221	4	0.150269	0.0324594	21.4317	3.66651e-06	0.098669	0.0544699	0.144421	0.0523978	0.19384	0.0765988	0.30653	0.113661
IGP16	rs4869264	5	95503345	A	C	0.341378	0.991115	2221	4	-0.150198	0.0324607	21.4098	3.7087e-06	-0.0983911	0.0544869	-0.144485	0.0523802	-0.193978	0.0766293	-0.306167	0.113642
IGP16	rs6889697	5	95490388	A	G	0.332096	0.992126	2221	4	-0.150339	0.0327203	21.1109	4.33449e-06	-0.0963927	0.0545721	-0.134888	0.0533014	-0.212553	0.0769424	-0.318946	0.113695
IGP16	rs11956456	5	95490246	A	G	0.331996	0.993009	2221	4	-0.15014	0.0327172	21.0592	4.45316e-06	-0.0963484	0.0545729	-0.134514	0.053293	-0.212556	0.0769445	-0.318279	0.113634
IGP16	rs6886983	5	95485168	T	C	0.668062	0.993509	2221	4	0.150016	0.0327158	21.0262	4.53045e-06	0.0962593	0.054574	0.134331	0.0532882	0.212569	0.0769489	0.317878	0.113596
IGP16	rs11740207	5	95481424	A	G	0.66807	0.993576	2221	4	0.149956	0.0327151	21.01	4.56881e-06	0.0961696	0.054575	0.134299	0.053287	0.212581	0.0769511	0.317571	0.113566
IGP16	rs4077350	5	95480125	A	C	0.668116	0.993908	2221	4	0.149857	0.032714	20.984	4.63143e-06	0.0960792	0.0545758	0.134191	0.0532834	0.21259	0.0769572	0.31715	0.113525
IGP16	rs4513721	5	95478080	G	C	0.331817	0.99432	2221	4	-0.149742	0.0327127	20.9534	4.70588e-06	-0.0959895	0.0545765	-0.134032	0.0532789	-0.212617	0.0769663	-0.316731	0.113482
IGP16	rs9314165	5	95477200	A	G	0.33179	0.994661	2221	4	-0.149619	0.0327102	20.9222	4.78323e-06	-0.0958978	0.054577	-0.133952	0.0532764	-0.21263	0.0769724	-0.315687	0.113375
IGP16	rs6894768	5	95457343	A	G	0.668826	0.997045	2221	4	0.147904	0.0327548	20.3896	6.31711e-06	0.0931689	0.0545181	0.132321	0.0535425	0.212506	0.0769898	0.31376	0.113159
IGP16	rs6873504	5	95457099	A	C	0.331134	0.997608	2221	4	-0.147773	0.0327572	20.3505	6.44752e-06	-0.0931109	0.0545157	-0.132078	0.0535598	-0.212503	0.0769898	-0.313383	0.113115
IGP16	rs7341111	5	95454531	T	C	0.668912	0.998356	2221	4	0.147621	0.032759	20.3064	6.59782e-06	0.0930583	0.0545134	0.131765	0.0535734	0.212489	0.076989	0.313112	0.113084
IGP16	rs7734985	5	95454440	A	G	0.335374	0.980061	2221	4	-0.148873	0.0329268	20.4424	6.1452e-06	-0.0927341	0.0548407	-0.132306	0.0538374	-0.218281	0.0773545	-0.313318	0.113424
IGP16	rs7734224	5	95453956	A	G	0.330977	0.999099	2221	4	-0.147466	0.0327559	20.2677	6.73287e-06	-0.0929449	0.0545084	-0.131643	0.0535779	-0.212296	0.0769737	-0.312472	0.113009
IGP16	rs10085034	5	95451215	A	T	0.669047	0.999392	2221	4	0.147393	0.0327548	20.2489	6.7991e-06	0.0928896	0.0545058	0.131563	0.0535803	0.212252	0.0769693	0.312191	0.112976
IGP16	rs10056771	5	95450955	T	C	0.66907	0.999935	2221	4	0.147251	0.0327523	20.2131	6.92777e-06	0.092723	0.0544979	0.131429	0.0535833	0.212222	0.0769661	0.311791	0.112928
IGP16	rs13172783	5	95449700	A	G	0.330925	0.999756	2221	4	-0.147251	0.032755	20.2098	6.93969e-06	-0.0927339	0.0544999	-0.131429	0.0535833	-0.212188	0.0769891	-0.311931	0.112945
IGP16	rs13155375	5	95449579	A	C	0.669083	0.9995	2221	4	0.147253	0.0327587	20.2057	6.95463e-06	0.0927508	0.0545039	0.131431	0.0535834	0.212138	0.0770195	0.312116	0.112966
IGP16	rs2067498	5	95446540	T	C	0.337048	0.988018	2221	4	-0.145556	0.0327639	19.7364	8.88917e-06	-0.0935954	0.0545121	-0.137375	0.0535029	-0.195557	0.0773428	-0.298175	0.112847
IGP16	rs7702646	5	95445822	A	T	0.337047	0.987908	2221	4	-0.145562	0.0327656	19.736	8.89124e-06	-0.093601	0.0545137	-0.137369	0.053506	-0.195548	0.0773456	-0.298319	0.112868
IGP16	rs3097645	6	33061258	G	C	0.873858	0.795208	2221	4	-0.205726	0.0453694	20.5613	5.77517e-06	0.0232616	0.118615	-0.194419	0.0664635	-0.257964	0.0856462	-0.430819	0.138624
IGP16	rs10971170	9	32860068	T	G	0.96953	0.86793	2221	4	0.414264	0.0933676	19.6863	9.12548e-06	0.36524	0.145196	0.536579	0.164369	0.212865	0.207243	0.77056	0.378476
IGP17	rs12466097	2	185893161	T	C	0.821493	0.988974	2247	4	-0.181755	0.040128	20.5153	5.91578e-06	-0.135278	0.0772708	-0.174358	0.0608397	-0.242851	0.0902737	-0.219426	0.12839
IGP17	rs1364477	2	185892275	A	G	0.178596	0.992871	2247	4	0.181571	0.0400625	20.5408	5.83739e-06	0.13475	0.0769502	0.174447	0.0607684	0.242835	0.0902692	0.219787	0.128403
IGP17	rs2059349	2	185873069	T	C	0.178683	0.999166	2247	4	0.179648	0.039942	20.2295	6.86852e-06	0.132988	0.0764457	0.17133	0.0605957	0.242762	0.0902579	0.22094	0.128456
IGP17	rs10931168	2	185872668	A	G	0.178669	0.999068	2247	4	0.179641	0.0399462	20.2238	6.88906e-06	0.132988	0.0764457	0.171331	0.0605959	0.242791	0.090305	0.22094	0.128456
IGP17	rs7596294	2	185857240	A	C	0.17865	0.998903	2247	4	0.179628	0.0399514	20.2155	6.91888e-06	0.132986	0.0764457	0.17133	0.0605961	0.242816	0.0903657	0.220932	0.128453
IGP17	rs13432852	2	185855786	A	C	0.821357	0.998787	2247	4	-0.179618	0.0399552	20.2094	6.94103e-06	-0.132945	0.0764474	-0.171338	0.0605961	-0.242847	0.0904039	-0.220956	0.128463
IGP17	rs2113501	2	185854127	A	T	0.821367	0.998614	2247	4	-0.179584	0.0399597	20.1972	6.98569e-06	-0.13284	0.0764522	-0.171341	0.0605965	-0.242862	0.0904465	-0.220956	0.128463
IGP17	rs13425009	2	185853227	T	C	0.821373	0.998537	2247	4	-0.179558	0.0399627	20.1884	7.0178e-06	-0.132763	0.0764552	-0.171342	0.0605966	-0.242886	0.0904764	-0.220926	0.12846
IGP17	rs13429446	2	185824718	G	C	0.178601	0.997849	2247	4	0.179389	0.0399794	20.1334	7.22233e-06	0.132276	0.0764806	0.17133	0.0605981	0.242894	0.0906181	0.220906	0.128475
IGP17	rs13429244	2	185824687	T	C	0.821402	0.997772	2247	4	-0.179378	0.0399806	20.1297	7.23626e-06	-0.132267	0.0764831	-0.171323	0.0605987	-0.242881	0.0906257	-0.22089	0.128477
IGP17	rs7576997	2	185823962	T	C	0.821405	0.997676	2247	4	-0.179362	0.0399829	20.1239	7.25851e-06	-0.132233	0.076488	-0.171311	0.0605995	-0.242889	0.0906409	-0.220884	0.128478
IGP17	rs2291274	2	185769868	A	G	0.773643	0.999518	2247	4	-0.163086	0.0367366	19.7077	9.02369e-06	-0.103496	0.067937	-0.179	0.0563089	-0.222364	0.0864435	-0.162542	0.115397
IGP17	rs10177337	2	185764215	A	G	0.773243	0.996327	2247	4	-0.163243	0.0367635	19.7168	8.98091e-06	-0.103005	0.0679472	-0.179138	0.0563341	-0.223358	0.0866413	-0.163653	0.115494
IGP17	rs4666673	2	185751912	A	G	0.227508	0.992917	2247	4	0.163109	0.0367977	19.6477	9.31131e-06	0.101329	0.0679623	0.179137	0.0563499	0.223989	0.0869001	0.16667	0.115734
IGP17	rs1015866	2	185749267	A	T	0.23068	0.976088	2247	4	0.164797	0.0369249	19.9187	8.08051e-06	0.103099	0.0679871	0.179227	0.0563804	0.217117	0.08811	0.192877	0.11649
IGP17	rs7621161	3	188209864	A	C	0.714935	0.943721	2247	4	0.191706	0.0345163	30.8475	2.79119e-08	0.15778	0.0552664	0.241407	0.0574603	0.264764	0.0831693	-0.0331528	0.124494
IGP17	rs11710456	3	188208581	A	G	0.69892	0.880476	2247	4	0.199897	0.0350537	32.5194	1.18006e-08	0.157827	0.0559134	0.26193	0.0586213	0.274295	0.0843281	-0.0416292	0.126652
IGP17	rs6788832	3	188206913	A	G	0.33925	0.892353	2247	4	-0.16355	0.0336047	23.6866	1.13372e-06	-0.112803	0.0534781	-0.203087	0.0556582	-0.271223	0.0809873	0.0251605	0.128465
IGP17	rs6764279	3	188206669	A	C	0.714815	0.952801	2247	4	0.191028	0.0343596	30.91	2.7027e-08	0.157644	0.0551427	0.240247	0.0571696	0.262461	0.0824727	-0.0326684	0.123856
IGP17	rs7617523	3	188205144	T	G	0.339598	0.886153	2247	4	-0.163832	0.0337388	23.5797	1.19843e-06	-0.113383	0.0536319	-0.202569	0.0559093	-0.27202	0.0814261	0.0220373	0.128993
IGP17	rs17775791	3	188205056	T	C	0.277731	0.886915	2247	4	-0.191838	0.0359286	28.5095	9.32387e-08	-0.171038	0.0570262	-0.213698	0.0612915	-0.264227	0.084015	-0.0286397	0.129854
IGP17	rs13322676	3	188201439	A	C	0.278389	0.874546	2247	4	-0.190886	0.0361582	27.8698	1.29757e-07	-0.172297	0.0573813	-0.209151	0.0618342	-0.264924	0.0843803	-0.0298133	0.130007
IGP17	rs16848727	3	188195657	A	G	0.25136	0.7103	2247	4	-0.208684	0.0414502	25.3469	4.78912e-07	-0.201744	0.0669349	-0.218744	0.0698948	-0.259052	0.0960966	-0.0785868	0.14769
IGP17	rs17161553	5	100329705	T	C	0.00759162	0.459545	1217	2	1.59583	0.35353	20.3761	6.36184e-06	1.72095	0.405202	NA	NA	1.19697	0.723478	NA	NA
IGP17	rs955768	5	55374759	A	T	0.200675	0.896261	2247	4	-0.177996	0.0401718	19.6325	9.38567e-06	-0.185802	0.0632571	-0.167948	0.0665261	-0.157649	0.100679	-0.229534	0.148826
IGP17	rs10454831	5	55374548	A	T	0.799335	0.898342	2247	4	0.177705	0.0401248	19.6144	9.47514e-06	0.185553	0.063154	0.167466	0.0664695	0.157546	0.100569	0.229563	0.148768
IGP17	rs16884711	5	55360559	A	C	0.18896	0.912788	2247	4	-0.19203	0.0405625	22.4124	2.19947e-06	-0.192859	0.0631694	-0.174379	0.0683786	-0.202345	0.100752	-0.248988	0.149415
IGP17	rs17348299	5	55358652	A	C	0.836732	0.84735	2247	4	0.230906	0.0446529	26.7405	2.32687e-07	0.22621	0.0685993	0.208388	0.0742966	0.247121	0.115344	0.348861	0.174848
IGP17	rs13175560	5	53973174	T	C	0.585432	0.344521	2247	4	-0.229523	0.0517161	19.697	9.07432e-06	-0.345172	0.0828948	-0.105204	0.0855039	-0.148467	0.122416	-0.454167	0.200587
IGP17	rs4302587	5	18520485	T	G	0.911597	0.951334	2247	4	0.253341	0.0549054	21.2902	3.94748e-06	0.303681	0.0814073	0.258029	0.0980491	0.134022	0.16439	0.16117	0.158509
IGP17	rs4866336	5	18519862	A	T	0.0884013	0.951374	2247	4	-0.253352	0.0549048	21.2926	3.94251e-06	-0.303708	0.0814066	-0.25803	0.0980462	-0.134001	0.164396	-0.161172	0.158507
IGP17	rs4866335	5	18519791	A	G	0.0883969	0.951448	2247	4	-0.253348	0.0549046	21.292	3.94367e-06	-0.303716	0.0814053	-0.257994	0.0980444	-0.134004	0.164409	-0.161172	0.158507
IGP17	rs4866334	5	18519408	T	C	0.0883955	0.951526	2247	4	-0.253341	0.0549039	21.2915	3.94485e-06	-0.303712	0.0814033	-0.257964	0.098043	-0.134003	0.164416	-0.161195	0.158505
IGP17	rs6452353	5	18517873	T	C	0.0852337	0.99959	2247	4	-0.251202	0.0550564	20.8175	5.05187e-06	-0.300917	0.0814337	-0.256538	0.0988514	-0.129568	0.164536	-0.162069	0.158454
IGP17	rs6452352	5	18517844	G	C	0.0852279	0.999849	2247	4	-0.251189	0.0550557	20.816	5.05578e-06	-0.300901	0.0814313	-0.256533	0.0988514	-0.129525	0.164535	-0.162069	0.158454
IGP17	rs6452351	5	18517741	T	C	0.085224	1	2247	4	-0.251171	0.0550554	20.8133	5.06314e-06	-0.300901	0.0814313	-0.256501	0.0988501	-0.129454	0.164533	-0.162069	0.158454
IGP17	rs6882363	5	18467355	T	C	0.913507	0.986488	2247	4	0.245101	0.0549868	19.8689	8.29399e-06	0.297119	0.0813343	0.2414	0.0983444	0.130401	0.164668	0.162382	0.15952
IGP17	rs10242355	7	113550176	A	G	0.877719	0.975778	2247	4	-0.22393	0.0480227	21.7435	3.1164e-06	-0.194071	0.0751234	-0.255053	0.0817301	-0.0915958	0.124513	-0.441085	0.153909
IGP17	rs1901186	7	113544412	T	C	0.877918	0.982112	2247	4	-0.223469	0.0479328	21.7355	3.12941e-06	-0.193745	0.0750328	-0.25506	0.0817187	-0.091899	0.123545	-0.439914	0.153643
IGP17	rs7795683	7	113532937	A	G	0.123477	0.995127	2247	4	0.233714	0.0473252	24.3885	7.87366e-07	0.217025	0.0737306	0.2546	0.0816185	0.0919325	0.12286	0.435703	0.147156
IGP17	rs9640751	7	113528995	A	G	0.876772	0.989646	2247	4	-0.23456	0.0474965	24.3884	7.87411e-07	-0.218673	0.0741286	-0.255596	0.0817428	-0.0912986	0.123503	-0.432812	0.147317
IGP17	rs6466479	7	113528341	T	G	0.122643	0.967331	2247	4	0.2414	0.0480436	25.2467	5.04467e-07	0.21986	0.0743861	0.276162	0.0841722	0.0909508	0.123748	0.432651	0.147329
IGP17	rs2530546	7	34663749	T	C	0.839509	0.859536	2247	4	0.201922	0.0448215	20.2951	6.63695e-06	0.113274	0.0696593	0.295774	0.0709646	0.229564	0.121806	0.115165	0.197207
IGP17	rs2530545	7	34663665	T	C	0.806019	0.865963	2247	4	0.202638	0.0411805	24.2134	8.62286e-07	0.145462	0.0644817	0.246374	0.0659551	0.161151	0.110815	0.389529	0.162525
IGP17	rs2530544	7	34663585	T	G	0.768358	0.795543	2247	4	0.198195	0.0401525	24.3648	7.97135e-07	0.166488	0.0639198	0.225769	0.0641467	0.11945	0.103106	0.418582	0.161338
IGP17	rs2530543	7	34662484	T	C	0.200068	0.971583	2247	4	-0.185996	0.0387113	23.0851	1.54988e-06	-0.12459	0.0612351	-0.223223	0.0619967	-0.145475	0.10045	-0.444965	0.155526
IGP17	rs1582278	7	34659450	A	C	0.798067	0.962287	2247	4	0.182623	0.0387338	22.2296	2.41913e-06	0.125651	0.0614534	0.211392	0.0618284	0.143203	0.100653	0.458965	0.155345
IGP17	rs2609231	7	34658901	G	C	0.201994	0.9625	2247	4	-0.182469	0.0387286	22.198	2.4593e-06	-0.125571	0.0614516	-0.211066	0.0618079	-0.14315	0.100657	-0.459081	0.155348
IGP17	rs10972726	9	36099947	A	C	0.635513	0.998625	2247	4	0.145202	0.0318091	20.8372	5.00016e-06	0.170355	0.0533789	0.154657	0.0527425	0.161643	0.071345	-0.0446589	0.11083
IGP17	rs4878639	9	36089399	T	C	0.263725	0.95319	2247	4	-0.195941	0.0355365	30.4021	3.5115e-08	-0.170734	0.0596257	-0.191485	0.0585023	-0.319512	0.0796943	-0.0144318	0.128083
IGP17	rs4879952	9	36085505	A	G	0.731792	0.948805	2247	4	0.186875	0.0354396	27.8051	1.34175e-07	0.138984	0.0594105	0.206952	0.0586222	0.295416	0.0786492	0.0238201	0.12885
IGP17	rs13285633	9	33176788	A	G	0.911151	0.811024	2247	4	-0.275227	0.0602879	20.8411	4.98996e-06	-0.286745	0.0953574	-0.310694	0.108415	-0.382135	0.127907	0.295556	0.229692
IGP17	rs7038463	9	33176156	T	C	0.0923051	0.994402	2247	4	0.253884	0.0538799	22.2033	2.45251e-06	0.275407	0.0891919	0.282395	0.0963748	0.350791	0.111216	-0.196009	0.181815
IGP17	rs10971439	9	33170813	T	C	0.228761	0.71046	2247	4	-0.25971	0.0433382	35.9117	2.06469e-09	-0.210804	0.0675994	-0.294904	0.0698812	-0.340418	0.102332	0.0565037	0.274006
IGP17	rs10813960	9	33170362	T	C	0.702035	0.743405	2247	4	0.251525	0.0387992	42.026	9.00671e-11	0.198449	0.0627037	0.297228	0.0634061	0.315962	0.0871762	0.0372786	0.183722
IGP17	rs10971438	9	33170308	A	G	0.29797	0.746163	2247	4	-0.250905	0.038729	41.9707	9.26536e-11	-0.197575	0.0625378	-0.297039	0.0633743	-0.314957	0.0869365	-0.0379813	0.18347
IGP17	rs10813957	9	33143527	T	G	0.738415	0.955059	2247	4	0.238795	0.0358678	44.3244	2.78227e-11	0.186341	0.0567477	0.267839	0.0585526	0.316461	0.0845527	0.152292	0.16851
IGP17	rs3824458	9	33134809	T	C	0.690664	0.990995	2247	4	0.191093	0.0338577	31.8547	1.66147e-08	0.146595	0.0541691	0.230546	0.0548628	0.239334	0.0801349	0.0659209	0.151478
IGP17	rs7036812	9	33133822	T	C	0.331046	0.886288	2247	4	-0.170424	0.0351696	23.4816	1.26113e-06	-0.116311	0.0564615	-0.204724	0.0569273	-0.224788	0.0833748	-0.136663	0.153655
IGP17	rs7873903	9	33132728	A	G	0.690538	0.994386	2247	4	0.190508	0.0337935	31.7803	1.72631e-08	0.146233	0.0540632	0.229893	0.054779	0.238268	0.0799538	0.0662261	0.151032
IGP17	rs7865745	9	33130976	A	G	0.690467	0.995961	2247	4	0.190414	0.0337712	31.7911	1.71678e-08	0.146154	0.0540256	0.229818	0.05475	0.238217	0.079932	0.066484	0.150612
IGP17	rs7864705	9	33130352	A	C	0.309536	0.996031	2247	4	-0.190409	0.0337699	31.7916	1.71632e-08	-0.146143	0.0540236	-0.229825	0.0547473	-0.2382	0.079932	-0.0664821	0.150602
IGP17	rs3780486	9	33129453	T	C	0.737474	0.97015	2247	4	0.236712	0.0355506	44.3351	2.76713e-11	0.18452	0.0559652	0.265796	0.0581744	0.315062	0.0842987	0.154051	0.167237
IGP17	rs10971424	9	33128775	T	C	0.3448	0.895707	2247	4	-0.174645	0.0346221	25.445	4.55176e-07	-0.122111	0.0558169	-0.207001	0.0559482	-0.230133	0.0813773	-0.13132	0.152861
IGP17	rs10813954	9	33127596	A	C	0.309574	0.996424	2247	4	-0.190377	0.0337616	31.7969	1.71166e-08	-0.146131	0.0540157	-0.229717	0.0547241	-0.238161	0.0799246	-0.0667858	0.150563
IGP17	rs10124479	9	33126233	T	G	0.309637	0.996668	2247	4	-0.190389	0.0337543	31.8147	1.69606e-08	-0.146092	0.0540122	-0.229749	0.0546996	-0.238147	0.0799198	-0.0669405	0.150534
IGP17	rs10738906	9	33125634	T	C	0.309663	0.996676	2247	4	-0.190392	0.033751	31.8218	1.68985e-08	-0.146117	0.0540108	-0.229714	0.0546874	-0.238159	0.0799195	-0.0669143	0.150533
IGP17	rs913214	9	33125085	A	G	0.690299	0.99683	2247	4	0.190394	0.0337454	31.8329	1.68021e-08	0.146112	0.0540072	0.229696	0.054668	0.238149	0.0799177	0.0669895	0.150527
IGP17	rs10511909	9	33122518	G	C	0.110142	0.9845	2247	4	0.283098	0.0500702	31.9679	1.56743e-08	0.285539	0.0829197	0.305951	0.0908576	0.364461	0.110382	0.0879643	0.1411
IGP17	rs10758192	9	33121651	A	G	0.690166	0.997114	2247	4	0.190316	0.033721	31.8528	1.6631e-08	0.146097	0.0540028	0.22935	0.0545711	0.238144	0.0799161	0.0672412	0.150499
IGP17	rs2067749	9	33120640	A	G	0.110183	0.984218	2247	4	0.283309	0.05007	32.0158	1.52927e-08	0.28561	0.082919	0.306574	0.0908597	0.364501	0.110384	0.0879083	0.141087
IGP17	rs3780490	9	33119839	A	G	0.309811	0.99666	2247	4	-0.190396	0.0337294	31.8636	1.65385e-08	-0.14619	0.0540089	-0.229452	0.0545961	-0.238228	0.0799243	-0.067204	0.150535
IGP17	rs10813951	9	33118021	A	G	0.262743	0.97112	2247	4	-0.236459	0.0355056	44.3523	2.74287e-11	-0.184509	0.0559411	-0.264926	0.0580108	-0.315111	0.0842816	-0.154489	0.167223
IGP17	rs10813950	9	33117640	A	G	0.690215	0.996174	2247	4	0.190489	0.0337382	31.8782	1.64145e-08	0.146257	0.0540141	0.229572	0.0546194	0.238383	0.0799386	0.0671897	0.150618
IGP17	rs10758189	9	33115804	T	C	0.311079	0.915287	2247	4	-0.192858	0.034925	30.493	3.35077e-08	-0.162872	0.0557689	-0.223649	0.0564132	-0.228014	0.0821461	-0.0467535	0.166914
IGP17	rs12342831	9	33114872	T	C	0.262623	0.971412	2247	4	-0.236577	0.035511	44.3831	2.70013e-11	-0.184662	0.0559447	-0.264925	0.0580233	-0.315457	0.0842826	-0.154275	0.167384
IGP17	rs10971419	9	33114161	T	C	0.309529	0.994268	2247	4	-0.191096	0.0337797	32.0032	1.53922e-08	-0.146669	0.0540521	-0.230319	0.0547062	-0.239469	0.0800444	-0.066914	0.150956
IGP17	rs10738905	9	33113627	A	G	0.309087	0.991401	2247	4	-0.192049	0.0338441	32.2001	1.39085e-08	-0.147031	0.0540892	-0.232018	0.0548608	-0.240588	0.0801572	-0.0663558	0.1519
IGP17	rs10113903	9	33112645	G	C	0.308858	0.990006	2247	4	-0.192559	0.0338749	32.3127	1.31252e-08	-0.147254	0.0541097	-0.232851	0.0549346	-0.241348	0.0802328	-0.0662404	0.152152
IGP17	rs10971418	9	33112024	A	C	0.795673	0.981313	2247	4	0.230768	0.0389859	35.0379	3.23356e-09	0.185443	0.0591934	0.255136	0.0631717	0.324592	0.0972635	0.0407136	0.248079
IGP17	rs3818593	9	33110706	A	G	0.202058	0.996011	2247	4	-0.231549	0.0389142	35.4055	2.67731e-09	-0.185556	0.0591978	-0.256762	0.0628651	-0.324721	0.097257	-0.0404747	0.248051
IGP17	rs750592	9	33096619	A	C	0.853561	0.989557	2247	4	-0.198661	0.0437038	20.6627	5.47728e-06	-0.14177	0.0705708	-0.233919	0.0713394	-0.209582	0.117338	-0.267687	0.136542
IGP17	rs2381628	9	7508656	T	C	0.816537	0.994162	2247	4	0.178275	0.0395276	20.3413	6.47854e-06	0.214719	0.0702978	0.143399	0.0599058	0.243377	0.0944064	0.0723152	0.146146
IGP17	rs536079	11	106869774	A	G	0.0274081	0.970744	2247	4	0.442021	0.0983974	20.1799	7.0491e-06	0.480864	0.235205	0.34275	0.171091	0.72062	0.192108	0.2391	0.20434
IGP17	rs494034	11	106865424	A	G	0.0274306	0.935502	2247	4	0.451384	0.0994007	20.6212	5.5972e-06	0.481558	0.235059	0.364533	0.17656	0.721792	0.192154	0.23912	0.204341
IGP17	rs3017611	11	106861871	T	C	0.0279372	0.880373	2247	4	0.450781	0.0994905	20.529	5.87342e-06	0.477064	0.23591	0.365142	0.176704	0.72178	0.192154	0.23912	0.204341
IGP17	rs7125903	11	106859067	A	C	0.971992	0.871706	2247	4	-0.451299	0.0995853	20.5371	5.84865e-06	-0.474182	0.235632	-0.367643	0.177339	-0.722028	0.192174	-0.239068	0.204341
IGP17	rs11212260	11	106852487	T	C	0.0281429	0.850377	2247	4	0.455031	0.100017	20.6983	5.37646e-06	0.469988	0.235041	0.374991	0.179026	0.732018	0.193458	0.238928	0.204363
IGP17	rs17719439	12	114696246	A	G	0.962347	0.885682	2247	4	-0.403721	0.0829948	23.6624	1.14801e-06	-0.285011	0.138678	-0.329669	0.144877	-0.644842	0.153105	-0.200151	0.589651
IGP17	rs17719384	12	114695734	G	C	0.962361	0.887059	2247	4	-0.403341	0.0829994	23.6153	1.17647e-06	-0.284973	0.138683	-0.328474	0.144917	-0.644828	0.15308	-0.19965	0.58966
IGP17	rs2225899	14	29229005	T	C	0.656619	0.991762	2247	4	-0.141998	0.0320921	19.5778	9.65847e-06	-0.201548	0.0538834	-0.167755	0.0519711	0.055756	0.0749893	-0.207231	0.112881
IGP17	rs2225900	14	29219925	A	G	0.656423	0.988424	2247	4	-0.142615	0.032136	19.6946	9.086e-06	-0.201822	0.0539064	-0.167736	0.0520277	0.0541636	0.0752619	-0.207626	0.113073
IGP17	rs12431702	14	29157889	A	C	0.380448	0.908905	2247	4	0.145923	0.0326177	20.0145	7.68571e-06	0.187179	0.0560752	0.16083	0.0509682	0.000574626	0.077494	0.221804	0.11915
IGP17	rs2659005	17	76833309	T	C	0.517316	0.878685	2247	4	-0.153728	0.0325013	22.372	2.24631e-06	-0.153661	0.054836	-0.119039	0.0515988	-0.236544	0.0760236	-0.134215	0.123565
IGP18	rs9296009	6	32222493	A	T	0.196796	0.764606	2239	4	-0.177919	0.0384011	21.4664	3.60078e-06	0.0302562	0.0808701	-0.235453	0.0523141	-0.343199	0.092517	0.0197813	0.1525
IGP18	rs569344	10	98427655	A	G	0.112754	0.957575	2239	4	-0.215585	0.0486454	19.6406	9.34618e-06	-0.171103	0.0850503	-0.220503	0.0720132	-0.197473	0.138426	-0.371885	0.159466
IGP18	rs624462	10	98426616	A	G	0.887247	0.961618	2239	4	0.215882	0.0485334	19.7857	8.66269e-06	0.171013	0.0849309	0.220507	0.0718477	0.199873	0.138258	0.370421	0.158366
IGP18	rs624029	10	98426538	A	C	0.112782	0.96371	2239	4	-0.215714	0.0484731	19.8041	8.57994e-06	-0.170722	0.0847298	-0.220435	0.0717887	-0.199966	0.138252	-0.370293	0.158219
IGP18	rs611378	10	98426035	A	T	0.887213	0.96412	2239	4	0.215713	0.0484614	19.8134	8.53813e-06	0.170699	0.0846962	0.220464	0.0717756	0.200008	0.138244	0.370205	0.158181
IGP18	rs610933	10	98425930	G	C	0.887212	0.964506	2239	4	0.215712	0.0484489	19.8235	8.49317e-06	0.170652	0.0846772	0.220455	0.0717569	0.200179	0.138239	0.370042	0.158079
IGP18	rs517490	10	98425902	A	G	0.887195	0.965625	2239	4	0.215725	0.0484187	19.8507	8.37318e-06	0.1707	0.0846431	0.220432	0.0716909	0.200276	0.138233	0.369875	0.157968
IGP18	rs10509712	10	98423410	A	G	0.886839	0.983389	2239	4	0.214863	0.047957	20.0733	7.45307e-06	0.169612	0.0836851	0.219611	0.0708211	0.201481	0.138141	0.369354	0.157651
IGP18	rs7895244	10	98422693	A	T	0.929058	0.906886	2239	4	0.283608	0.0621595	20.8172	5.05282e-06	0.27409	0.106282	0.240565	0.0891667	0.309921	0.25467	0.484718	0.185404
IGP18	rs7910144	10	98422661	A	G	0.929066	0.905821	2239	4	0.283523	0.0621964	20.78	5.15174e-06	0.273977	0.1064	0.240671	0.0891893	0.307458	0.254566	0.485411	0.185598
IGP18	rs17112030	10	98420582	T	C	0.929087	0.896391	2239	4	0.282345	0.0624972	20.4097	6.25107e-06	0.272887	0.10722	0.242459	0.0896007	0.275164	0.253389	0.486567	0.186007
IGP18	rs17112028	10	98420551	A	G	0.929113	0.895507	2239	4	0.282343	0.0625459	20.3777	6.35654e-06	0.272655	0.107356	0.242615	0.0896323	0.274779	0.253372	0.487249	0.186307
IGP18	rs980952	11	41182530	T	G	0.975322	0.942886	2239	4	0.437788	0.0982747	19.8447	8.39974e-06	0.582406	0.134828	0.14174	0.193482	0.462151	0.241075	0.336677	0.465606
IGP18	rs2862035	11	41182009	G	C	0.0246322	0.944652	2239	4	-0.438249	0.098254	19.8949	8.18172e-06	-0.582623	0.134813	-0.143471	0.193374	-0.462024	0.241065	-0.336423	0.465602
IGP18	rs1449419	14	84757166	A	G	0.470158	0.998778	2239	4	-0.136422	0.0306386	19.8259	8.48258e-06	-0.080232	0.0514933	-0.211721	0.0492533	-0.111572	0.071583	-0.074531	0.111273
IGP18	rs1767402	14	84756888	A	G	0.469991	0.99726	2239	4	-0.136911	0.0306631	19.9364	8.00617e-06	-0.0811728	0.0515836	-0.211906	0.0492667	-0.111444	0.0715918	-0.0751515	0.111348
IGP18	rs1667519	14	84754744	T	C	0.469848	0.995771	2239	4	-0.137325	0.0306896	20.0225	7.65348e-06	-0.082028	0.0516579	-0.212303	0.0492943	-0.110849	0.0716332	-0.0755993	0.111397
IGP18	rs1767405	14	84754622	G	C	0.469835	0.995318	2239	4	-0.13742	0.0306952	20.0428	7.57301e-06	-0.0820745	0.051663	-0.212532	0.0493101	-0.110792	0.0716374	-0.0757616	0.111414
IGP18	rs1449420	14	84754444	T	C	0.469791	0.992091	2239	4	-0.138054	0.0307273	20.186	7.0264e-06	-0.0821432	0.0516682	-0.214493	0.0494362	-0.110712	0.0716426	-0.0758978	0.111429
IGP18	rs1667520	14	84753526	A	T	0.469788	0.991476	2239	4	-0.138124	0.030737	20.1937	6.99818e-06	-0.0822693	0.0516786	-0.21462	0.0494437	-0.110033	0.0716843	-0.0770356	0.111543
IGP18	rs1550584	14	84752806	T	C	0.469772	0.991053	2239	4	-0.13822	0.0307428	20.2142	6.92373e-06	-0.0823628	0.0516896	-0.214757	0.0494524	-0.109919	0.0716925	-0.0774152	0.11158
IGP18	rs444881	16	82328997	G	C	0.585535	0.980822	2239	4	-0.14409	0.031364	21.1059	4.34593e-06	-0.101454	0.0530247	-0.193999	0.0504555	-0.13794	0.0728785	-0.102959	0.111936
IGP18	rs6065945	20	44355038	G	C	0.470164	0.976637	2239	4	0.140995	0.0307799	20.9833	4.63308e-06	0.172266	0.0507124	0.171839	0.0491266	0.102662	0.0725002	-0.143262	0.126918
IGP18	rs2049986	22	38086800	G	C	0.690245	0.884262	2239	4	-0.156524	0.0350112	19.9872	7.79642e-06	-0.156424	0.0582749	-0.192564	0.0562944	-0.0703205	0.0838466	-0.170988	0.125446
IGP18	rs137699	22	38078800	A	G	0.69071	0.88581	2239	4	-0.15643	0.03498	19.9987	7.74955e-06	-0.15689	0.0581927	-0.191557	0.0562633	-0.0701317	0.0837917	-0.173074	0.125361
IGP19	rs3755344	2	70919121	A	G	0.875455	0.989661	2215	4	-0.206106	0.0465338	19.6174	9.46018e-06	-0.310788	0.0784174	-0.167034	0.0786479	-0.0790759	0.119041	-0.180078	0.122213
IGP19	rs3755346	2	70918203	T	C	0.124745	0.996859	2215	4	0.205485	0.0463638	19.6428	9.33537e-06	0.310852	0.0783796	0.166993	0.078629	0.0803486	0.116478	0.180075	0.122196
IGP19	rs4852708	2	70917450	T	C	0.875252	0.99774	2215	4	-0.205509	0.0463482	19.6607	9.24853e-06	-0.310935	0.0783498	-0.167001	0.0786188	-0.0804009	0.116366	-0.18006	0.12219
IGP19	rs322668	3	25318619	A	G	0.285734	0.95343	2215	4	-0.158995	0.0342786	21.5139	3.51275e-06	-0.122922	0.0570284	-0.187888	0.0565153	-0.183116	0.0789388	-0.132917	0.119525
IGP19	rs9313485	5	169394603	T	C	0.672039	0.986811	2215	4	-0.142591	0.0321738	19.6418	9.34043e-06	-0.135369	0.0531723	-0.174976	0.0526288	-0.128674	0.0740273	-0.0467255	0.120539
IGP19	rs3763049	5	169394282	T	C	0.672282	0.99228	2215	4	-0.142416	0.0321024	19.6809	9.15119e-06	-0.135548	0.0530556	-0.174376	0.0524555	-0.128369	0.0739632	-0.046472	0.120505
IGP19	rs3763048	5	169394125	T	C	0.672342	0.997751	2215	4	-0.142491	0.0320192	19.8039	8.58053e-06	-0.135996	0.0527097	-0.174315	0.052439	-0.128286	0.0739447	-0.0461754	0.120459
IGP19	rs3763047	5	169393977	A	G	0.672247	0.997558	2215	4	-0.142422	0.0320234	19.7797	8.69018e-06	-0.135724	0.0527199	-0.174407	0.0524472	-0.128286	0.0739447	-0.0461754	0.120459
IGP19	rs12716252	5	169391461	T	C	0.671853	0.997769	2215	4	-0.14236	0.0320257	19.7596	8.78182e-06	-0.135162	0.0527232	-0.174803	0.0524546	-0.128286	0.0739447	-0.0461962	0.120457
IGP19	rs4582295	5	169390580	T	C	0.671768	0.998265	2215	4	-0.142324	0.0320214	19.7549	8.80375e-06	-0.135072	0.052722	-0.174773	0.0524369	-0.128286	0.0739447	-0.0461962	0.120457
IGP19	rs4403187	5	169390497	T	C	0.671701	0.998759	2215	4	-0.142279	0.0320171	19.7479	8.83607e-06	-0.134984	0.0527204	-0.17472	0.0524195	-0.128286	0.0739447	-0.0461962	0.120457
IGP19	rs4385221	5	169390179	A	G	0.67157	0.999547	2215	4	-0.142082	0.0320094	19.7026	9.04789e-06	-0.134507	0.0527076	-0.17464	0.0523984	-0.128286	0.0739447	-0.0461962	0.120457
IGP19	rs6894283	5	169389518	A	G	0.328421	0.999099	2215	4	0.142081	0.0320154	19.6949	9.08445e-06	0.13456	0.0527119	0.174633	0.0524176	0.128232	0.0739485	0.0461718	0.120472
IGP19	rs6894522	5	169389366	A	G	0.671578	0.998496	2215	4	-0.142092	0.032023	19.6885	9.11487e-06	-0.134666	0.0527209	-0.174622	0.0524372	-0.12816	0.073952	-0.0460565	0.120521
IGP19	rs13162884	5	169388553	T	C	0.328424	0.997963	2215	4	0.142076	0.0320294	19.6763	9.17302e-06	0.134716	0.0527251	0.174602	0.052456	0.128071	0.0739603	0.045987	0.120543
IGP19	rs13180085	5	169388294	A	C	0.328443	0.997528	2215	4	0.142051	0.032035	19.6624	9.23998e-06	0.134766	0.0527293	0.174588	0.0524702	0.127907	0.0739701	0.0458968	0.12058
IGP19	rs9790867	5	169387803	T	G	0.328423	0.996917	2215	4	0.142118	0.0320436	19.6706	9.2005e-06	0.135015	0.0527496	0.174569	0.0524844	0.127842	0.0739739	0.0458464	0.120603
IGP19	rs9791113	5	169387519	G	C	0.671523	0.996161	2215	4	-0.142044	0.0320527	19.639	9.35413e-06	-0.135116	0.0527578	-0.174549	0.0525026	-0.127348	0.0740036	-0.0457047	0.120643
IGP19	rs13152920	5	169386977	T	C	0.328474	0.995799	2215	4	0.142041	0.0320574	19.6321	9.38784e-06	0.135169	0.0527616	0.17453	0.0525169	0.127291	0.0740074	0.0456797	0.120661
IGP19	rs12653623	5	169386712	A	G	0.328472	0.995454	2215	4	0.142037	0.032062	19.6256	9.41969e-06	0.13521	0.052766	0.174526	0.0525301	0.127238	0.0740106	0.0456335	0.120676
IGP19	rs4869266	5	95512696	A	G	0.663781	0.994665	2215	4	0.148577	0.0323033	21.1547	4.23655e-06	0.141514	0.0536763	0.131956	0.0531032	0.159488	0.0746506	0.231354	0.11384
IGP19	rs4367316	5	95510178	T	C	0.657404	0.991149	2215	4	0.146379	0.0322752	20.5692	5.75138e-06	0.140438	0.0537074	0.138292	0.0528294	0.142398	0.0750853	0.219338	0.113504
IGP19	rs4869264	5	95503345	A	C	0.342588	0.991121	2215	4	-0.146568	0.0322773	20.6199	5.60118e-06	-0.140666	0.0537241	-0.138514	0.0528116	-0.142581	0.0751227	-0.219197	0.113485
IGP19	rs6889697	5	95490388	A	G	0.332832	0.992097	2215	4	-0.153287	0.0324937	22.2541	2.38848e-06	-0.142821	0.0537423	-0.141528	0.0536762	-0.1634	0.0753092	-0.229718	0.113611
IGP19	rs11956456	5	95490246	A	G	0.332715	0.992986	2215	4	-0.153327	0.0324892	22.2719	2.36641e-06	-0.142848	0.053743	-0.141665	0.0536606	-0.163426	0.0753124	-0.229369	0.113551
IGP19	rs6886983	5	95485168	T	C	0.667352	0.99349	2215	4	0.153363	0.0324872	22.2851	2.3502e-06	0.142903	0.0537441	0.141728	0.0536519	0.163469	0.0753192	0.229152	0.113514
IGP19	rs11740207	5	95481424	A	G	0.667361	0.993557	2215	4	0.153384	0.0324866	22.292	2.34174e-06	0.142954	0.0537451	0.141747	0.0536501	0.163503	0.0753225	0.228984	0.113485
IGP19	rs4077350	5	95480125	A	C	0.667412	0.993891	2215	4	0.153411	0.0324853	22.3018	2.32986e-06	0.143003	0.0537459	0.141781	0.053644	0.163571	0.0753321	0.228752	0.113444
IGP19	rs4513721	5	95478080	G	C	0.332513	0.994305	2215	4	-0.153448	0.0324839	22.3145	2.31456e-06	-0.143057	0.0537466	-0.14181	0.0536361	-0.163691	0.0753469	-0.228528	0.113402
IGP19	rs9314165	5	95477200	A	G	0.332482	0.994648	2215	4	-0.153454	0.0324814	22.3195	2.30847e-06	-0.143105	0.053747	-0.141833	0.0536319	-0.163781	0.0753573	-0.227952	0.113297
IGP19	rs6894768	5	95457343	A	G	0.668154	0.997034	2215	4	0.153922	0.0325254	22.3953	2.21919e-06	0.14406	0.0536893	0.141976	0.0538936	0.164341	0.0754068	0.22684	0.113086
IGP19	rs6873504	5	95457099	A	C	0.331805	0.9976	2215	4	-0.15389	0.0325278	22.3827	2.23381e-06	-0.144066	0.053687	-0.141904	0.0539112	-0.164355	0.0754078	-0.226628	0.113043
IGP19	rs7341111	5	95454531	T	C	0.668241	0.998354	2215	4	0.153837	0.0325295	22.365	2.25449e-06	0.144082	0.0536847	0.141759	0.0539245	0.164368	0.0754079	0.226467	0.113013
IGP19	rs7734985	5	95454440	A	G	0.336041	0.980067	2215	4	-0.157063	0.0326862	23.0896	1.54626e-06	-0.144397	0.0540061	-0.144423	0.0541872	-0.176696	0.0756498	-0.224092	0.113356
IGP19	rs7734224	5	95453956	A	G	0.331648	0.999096	2215	4	-0.153836	0.0325276	22.3674	2.2517e-06	-0.1441	0.0536798	-0.141707	0.0539291	-0.164549	0.0754072	-0.226102	0.112939
IGP19	rs10085034	5	95451215	A	T	0.668376	0.99939	2215	4	0.153817	0.0325266	22.3631	2.25663e-06	0.14411	0.0536772	0.141665	0.0539316	0.164565	0.0754051	0.225934	0.112907
IGP19	rs10056771	5	95450955	T	C	0.668399	0.999935	2215	4	0.153789	0.0325243	22.3582	2.26249e-06	0.144136	0.0536695	0.141592	0.0539345	0.164582	0.0754034	0.225704	0.112859
IGP19	rs13172783	5	95449700	A	G	0.331595	0.999757	2215	4	-0.153766	0.032527	22.3477	2.2749e-06	-0.144162	0.0536722	-0.141592	0.0539345	-0.164397	0.0754248	-0.225757	0.112877
IGP19	rs13155375	5	95449579	A	C	0.668415	0.999503	2215	4	0.153746	0.032531	22.3364	2.28825e-06	0.144202	0.0536776	0.141597	0.0539346	0.164197	0.075453	0.225803	0.112898
IGP19	rs2067498	5	95446540	T	C	0.337785	0.988013	2215	4	-0.150466	0.0325773	21.3329	3.86053e-06	-0.143191	0.0537633	-0.145682	0.0538719	-0.145159	0.076028	-0.215041	0.112704
IGP19	rs7702646	5	95445822	A	T	0.337782	0.987904	2215	4	-0.150469	0.0325792	21.3311	3.86419e-06	-0.143221	0.0537657	-0.145671	0.053875	-0.145129	0.0760306	-0.215074	0.112726
IGP19	rs6895146	5	95444137	T	C	0.658734	0.997815	2215	4	0.147964	0.0322247	21.0833	4.39755e-06	0.135009	0.0534485	0.126322	0.0530803	0.171102	0.075124	0.248381	0.111228
IGP19	rs4128178	5	95436149	T	C	0.341246	0.99815	2215	4	-0.147893	0.0322204	21.0686	4.43128e-06	-0.134978	0.0534393	-0.126258	0.0530747	-0.170961	0.0751169	-0.248257	0.11121
IGP19	rs4416625	5	95431294	A	G	0.658747	0.998167	2215	4	0.147951	0.032221	21.0843	4.39503e-06	0.135069	0.0534383	0.126471	0.0530763	0.170932	0.0751153	0.247716	0.111233
IGP19	rs6866723	5	95429812	A	G	0.658733	0.997509	2215	4	0.148137	0.0322281	21.128	4.29609e-06	0.135411	0.0534568	0.126731	0.0530818	0.171065	0.0751222	0.247063	0.111287
IGP19	rs4869256	5	95427726	T	C	0.658459	0.996521	2215	4	0.147956	0.0322355	21.0666	4.43599e-06	0.135471	0.05346	0.127081	0.0530888	0.171125	0.0751263	0.243285	0.111486
IGP19	rs903380	5	95425820	A	C	0.759847	0.996611	2215	4	0.159829	0.0360475	19.6589	9.25703e-06	0.235858	0.0602113	0.129299	0.0580356	0.122059	0.0851472	0.046141	0.130289
IGP19	rs11951463	5	95409343	A	G	0.344379	0.98986	2215	4	-0.148345	0.0322084	21.2132	4.10919e-06	-0.139405	0.0534176	-0.132095	0.0532248	-0.182868	0.076232	-0.181459	0.106337
IGP19	rs9314163	5	95404120	A	G	0.344424	0.988948	2215	4	-0.148484	0.0322213	21.2361	4.06049e-06	-0.139428	0.053466	-0.1323	0.0532286	-0.183117	0.076247	-0.181542	0.106348
IGP19	rs1870270	5	95392838	A	T	0.655482	0.987589	2215	4	0.148588	0.0322433	21.2369	4.05883e-06	0.139517	0.0535198	0.132394	0.0532697	0.183234	0.0762598	0.181579	0.106355
IGP19	rs1389827	5	95389898	T	C	0.345674	0.967784	2215	4	-0.149588	0.0324969	21.189	4.16152e-06	-0.140297	0.0541819	-0.133033	0.0537056	-0.18497	0.0764164	-0.181799	0.106397
IGP19	rs1794265	6	32782715	G	C	0.945736	0.654436	2215	4	-0.327152	0.067242	23.6711	1.14286e-06	-0.132437	0.205631	-0.395298	0.0735311	0.922005	0.433408	-0.140901	0.371613
IGP19	rs1794529	6	32780361	G	C	0.0478373	0.660027	2215	4	0.333568	0.0744967	20.0491	7.54783e-06	0.132059	0.205598	0.422766	0.0833444	-0.920518	0.433304	0.141041	0.371571
IGP19	rs4711279	6	31910444	G	C	0.823257	0.954928	2215	4	-0.196381	0.0382216	26.3987	2.77726e-07	-0.168411	0.0761256	-0.270661	0.0530822	-0.135763	0.109187	0.0284188	0.116899
IGP19	rs9468811	6	30774648	G	C	0.937947	0.642939	2215	4	-0.347059	0.0694735	24.9557	5.86638e-07	0.115149	0.172619	-0.444888	0.0792802	-0.32481	0.329673	-0.375577	0.433335
IGP20	rs2919024	1	240588665	A	G	0.0123373	0.737593	2220	4	-0.678752	0.150948	20.2195	6.90464e-06	-0.482067	0.249274	-0.759418	0.209342	-0.568098	0.580633	-1.50103	0.705327
IGP20	rs11682654	2	13962334	T	C	0.551546	0.997242	2220	4	0.145307	0.0310433	21.9098	2.85766e-06	0.12785	0.0521184	0.188655	0.0495645	0.118888	0.0724659	0.0594318	0.117809
IGP20	rs4669963	2	13959659	T	C	0.40771	0.992642	2220	4	-0.1628	0.0313013	27.0512	1.98138e-07	-0.15063	0.0523796	-0.212536	0.0501259	-0.0946642	0.0730899	-0.126113	0.118692
IGP20	rs2890456	2	13952273	T	C	0.407599	0.993219	2220	4	-0.16215	0.0312808	26.8707	2.17528e-07	-0.150317	0.0523673	-0.212374	0.050116	-0.0945685	0.07308	-0.120067	0.117902
IGP20	rs7574217	2	13948773	A	T	0.541179	0.993601	2220	4	0.13924	0.0307342	20.525	5.88576e-06	0.103462	0.0505154	0.205852	0.0493947	0.0664868	0.0723438	0.148652	0.123238
IGP20	rs1598106	2	13947199	G	C	0.408825	0.987672	2220	4	-0.164213	0.0313209	27.4883	1.58045e-07	-0.150435	0.0524128	-0.217273	0.0501253	-0.0937589	0.0731537	-0.122544	0.119111
IGP20	rs12692513	2	13941102	A	G	0.489965	0.990463	2220	4	-0.141545	0.030445	21.6153	3.33185e-06	-0.113498	0.0505973	-0.208857	0.048567	-0.0561705	0.0707908	-0.133131	0.124266
IGP20	rs1993276	2	13937893	T	G	0.40781	0.984747	2220	4	-0.162106	0.0313891	26.671	2.41217e-07	-0.150418	0.0524621	-0.213424	0.0503154	-0.0910313	0.073315	-0.122406	0.119042
IGP20	rs13101353	4	6242654	G	C	0.791544	0.781113	2220	4	-0.192509	0.0423501	20.6629	5.4767e-06	-0.20935	0.0727142	-0.24386	0.0695008	-0.150819	0.0906427	0.0277375	0.158726
IGP20	rs10937705	4	6234085	T	G	0.779355	0.997896	2220	4	-0.171672	0.0370315	21.491	3.55495e-06	-0.181509	0.0624684	-0.21018	0.0611931	-0.169019	0.0796876	0.0840965	0.143697
IGP20	rs2633414	12	53718257	T	C	0.717503	0.898013	2220	4	-0.159429	0.0358739	19.7505	8.8239e-06	-0.0692395	0.060136	-0.242369	0.0591343	-0.218785	0.0850125	-0.0676453	0.114575
IGP20	rs2633415	12	53717247	T	C	0.717251	0.902395	2220	4	-0.159188	0.0357838	19.7901	8.64274e-06	-0.0691031	0.0600647	-0.241654	0.0589779	-0.218861	0.0847769	-0.067926	0.113849
IGP20	rs2633418	12	53715085	A	G	0.282932	0.954298	2220	4	0.156045	0.0348617	20.0357	7.60105e-06	0.0667452	0.0589974	0.233776	0.0576827	0.219467	0.0808032	0.0653591	0.110556
IGP20	rs1386809	12	53711183	A	C	0.284827	0.938147	2220	4	0.157624	0.03509	20.1779	7.05622e-06	0.0673435	0.0593074	0.236702	0.058173	0.219756	0.0811822	0.0691955	0.111382
IGP20	rs2243885	12	53707566	A	C	0.717252	0.93679	2220	4	-0.156753	0.0351613	19.8749	8.26782e-06	-0.0666834	0.0595328	-0.236092	0.0584588	-0.219621	0.0808797	-0.0654792	0.110965
IGP20	rs2656804	12	53707517	T	C	0.717327	0.932949	2220	4	-0.157223	0.0352461	19.898	8.16852e-06	-0.0666939	0.0595678	-0.236171	0.0584875	-0.219826	0.0809821	-0.0664326	0.112988
IGP20	rs1857764	12	53703992	A	C	0.284601	0.914445	2220	4	0.158855	0.0355244	19.9963	7.75935e-06	0.0672517	0.059824	0.238779	0.0588919	0.22204	0.0822275	0.0703455	0.114137
IGP20	rs1532833	12	53702308	T	G	0.717395	0.90522	2220	4	-0.158989	0.0357656	19.7607	8.77678e-06	-0.0664282	0.0609813	-0.23704	0.0587898	-0.223396	0.0826735	-0.0668235	0.11381
IGP20	rs7160685	14	92293743	T	C	0.700909	0.885453	2220	4	0.156544	0.0351067	19.8835	8.23059e-06	0.140808	0.0573259	0.177943	0.0568798	0.144363	0.0834724	0.155122	0.1355
IGP20	rs10852454	16	51631355	A	G	0.497023	0.996063	2220	4	0.146091	0.0298869	23.8936	1.01809e-06	0.125907	0.0489952	0.109108	0.0486092	0.237479	0.0722543	0.220407	0.106481
IGP20	rs10852453	16	51631289	A	T	0.502934	0.995019	2220	4	-0.146156	0.0299014	23.8918	1.01907e-06	-0.125921	0.049001	-0.109252	0.0486504	-0.237424	0.0722888	-0.220535	0.106533
IGP20	rs9925003	16	51624708	T	C	0.482035	0.898186	2220	4	-0.149018	0.0316471	22.1724	2.49226e-06	-0.135459	0.0524696	-0.099656	0.0510578	-0.24861	0.076964	-0.234116	0.109886
IGP20	rs4783804	16	51614967	A	G	0.521384	0.875549	2220	4	0.151679	0.0320688	22.3711	2.24735e-06	0.135674	0.0537961	0.104167	0.0513041	0.24962	0.0770489	0.241958	0.112893
IGP21	rs1780746	1	78955149	A	G	0.127424	0.842744	2239	4	-0.234315	0.0492247	22.6586	1.9349e-06	-0.342753	0.0834796	-0.184166	0.0820821	-0.181386	0.102111	-0.112056	0.200511
IGP21	rs4650376	1	78949456	T	C	0.126318	0.844909	2239	4	-0.235522	0.0493885	22.7412	1.85356e-06	-0.34675	0.084176	-0.18479	0.0821705	-0.181311	0.102123	-0.115343	0.200617
IGP21	rs1853639	6	87663561	A	G	0.359453	0.618345	2239	4	-0.176146	0.0394728	19.9135	8.10264e-06	-0.176257	0.0683132	-0.135754	0.0642381	-0.267732	0.0851393	-0.115371	0.145506
IGP21	rs9450537	6	87623038	A	G	0.629469	0.565829	2239	4	0.179311	0.040551	19.553	9.78493e-06	0.178533	0.0684136	0.139935	0.067607	0.264517	0.0871922	0.124358	0.150491
IGP21	rs17515642	10	9608916	A	C	0.855118	0.796686	2239	4	-0.22578	0.0477931	22.3171	2.31138e-06	-0.241524	0.078037	-0.139043	0.0846617	-0.221238	0.10978	-0.419409	0.139904
IGP21	rs17515236	10	9580200	A	G	0.855481	0.799096	2239	4	-0.225354	0.0477782	22.247	2.39729e-06	-0.23987	0.0780395	-0.138791	0.0846585	-0.221025	0.109737	-0.421339	0.139619
IGP21	rs17507563	10	9513590	A	G	0.858401	0.824963	2239	4	-0.216681	0.0474981	20.8109	5.06938e-06	-0.23976	0.0772598	-0.125166	0.0836924	-0.198927	0.112405	-0.413763	0.136328
IGP21	rs2126200	11	122378286	G	C	0.541753	0.932245	2239	4	-0.139173	0.0310484	20.0923	7.37924e-06	-0.144602	0.050865	-0.161843	0.051401	-0.083755	0.0727423	-0.136701	0.10953
IGP21	rs2045709	11	122378019	T	C	0.542017	0.927458	2239	4	-0.13937	0.0311321	20.0411	7.57948e-06	-0.144977	0.0511236	-0.162105	0.0515083	-0.083789	0.072755	-0.136801	0.109551
IGP21	rs10134589	14	64850987	A	T	0.195118	0.939388	2239	4	0.175038	0.0389373	20.2085	6.94447e-06	0.159297	0.0658319	0.132836	0.0639578	0.238449	0.0917891	0.272818	0.123386
IGP21	rs11847263	14	64845448	T	G	0.393609	0.984619	2239	4	0.150059	0.0312829	23.0097	1.61189e-06	0.0526261	0.0512433	0.203426	0.0512046	0.213834	0.0759277	0.216078	0.107732
IGP22	rs967367	3	188217160	A	G	0.631855	0.811649	2246	4	0.184035	0.03464	28.2257	1.0796e-07	0.170294	0.0546722	0.174371	0.0573787	0.261274	0.086795	0.140401	0.126644
IGP22	rs3821819	3	188215419	A	G	0.631866	0.813852	2246	4	0.183942	0.0345964	28.2685	1.05602e-07	0.170077	0.0546825	0.174651	0.0573686	0.259709	0.0861765	0.140108	0.126433
IGP22	rs17776120	3	188215373	A	C	0.636287	0.795864	2246	4	0.185826	0.0350039	28.1824	1.10405e-07	0.175739	0.0554775	0.17269	0.0581502	0.260328	0.0864006	0.140032	0.127471
IGP22	rs7621161	3	188209864	A	C	0.714809	0.943744	2246	4	0.173844	0.0344776	25.4239	4.6018e-07	0.185198	0.0552275	0.176019	0.0576327	0.210833	0.0826978	0.025794	0.122997
IGP22	rs11710456	3	188208581	A	G	0.698789	0.880488	2246	4	0.172297	0.0350193	24.2069	8.65205e-07	0.178302	0.055884	0.180896	0.0588052	0.211358	0.0838503	0.0161388	0.12518
IGP22	rs6788832	3	188206913	A	G	0.339185	0.892362	2246	4	-0.153481	0.0335248	20.9592	4.69164e-06	-0.166799	0.0533585	-0.141767	0.0557355	-0.212202	0.0805253	0.00620865	0.126603
IGP22	rs6764279	3	188206669	A	C	0.714688	0.952826	2246	4	0.172968	0.0343178	25.4034	4.65086e-07	0.183961	0.0551043	0.176002	0.0573268	0.208477	0.082005	0.0258699	0.122368
IGP22	rs7617523	3	188205144	T	G	0.339534	0.886162	2246	4	-0.154463	0.0336602	21.0578	4.45642e-06	-0.167644	0.0535128	-0.142492	0.0559915	-0.213499	0.0809617	0.00381882	0.127143
IGP22	rs17775791	3	188205056	T	C	0.277852	0.886924	2246	4	-0.182012	0.0359072	25.6944	3.99988e-07	-0.185899	0.0570285	-0.187127	0.0615309	-0.212124	0.083539	-0.0689833	0.128353
IGP22	rs13322676	3	188201439	A	C	0.278509	0.874555	2246	4	-0.182794	0.0361407	25.5819	4.24e-07	-0.187839	0.0573859	-0.186498	0.0620959	-0.213362	0.0839024	-0.0699217	0.12851
IGP22	rs16848727	3	188195657	A	G	0.25146	0.710316	2246	4	-0.202675	0.0414499	23.9085	1.01026e-06	-0.237057	0.0669735	-0.182065	0.0701909	-0.225467	0.0955585	-0.0744211	0.146471
IGP22	rs3793039	6	70797930	A	G	0.253062	0.447906	2246	4	0.238786	0.0503525	22.4892	2.11333e-06	0.238156	0.0830853	0.182629	0.0800416	0.375255	0.120308	0.215322	0.202524
IGP22	rs9446182	6	70797860	A	T	0.314372	0.441924	2246	4	0.212434	0.0474854	20.0137	7.68879e-06	0.191357	0.080629	0.183315	0.0753535	0.353663	0.108278	0.0823521	0.188126
IGP22	rs10108033	8	132399898	T	C	0.990183	0.3071	415	1	2.84743	0.61289	21.5845	3.38585e-06	NA	NA	NA	NA	2.84743	0.61289	NA	NA
IGP22	rs10813960	9	33170362	T	C	0.702147	0.743408	2246	4	0.179593	0.0387961	21.429	3.67177e-06	0.156158	0.0627589	0.269388	0.0634867	0.0838665	0.0866838	0.0571416	0.184709
IGP22	rs10971438	9	33170308	A	G	0.297859	0.746165	2246	4	-0.179214	0.0387258	21.4162	3.69631e-06	-0.155716	0.0625922	-0.26923	0.0634548	-0.0836585	0.0864454	-0.0577004	0.184466
IGP22	rs10813957	9	33143527	T	G	0.738515	0.955056	2246	4	0.163229	0.0358669	20.7112	5.34031e-06	0.135828	0.0568055	0.235865	0.0585858	0.0812576	0.084079	0.132166	0.169914
IGP22	rs3824458	9	33134809	T	C	0.690748	0.990994	2246	4	0.158551	0.0338601	21.9262	2.83343e-06	0.147488	0.0542711	0.215002	0.054851	0.0855602	0.0796807	0.0765626	0.152827
IGP22	rs7873903	9	33132728	A	G	0.690622	0.994385	2246	4	0.158155	0.0337958	21.8997	2.87274e-06	0.147232	0.0541652	0.214457	0.0547667	0.0853712	0.0795005	0.0761375	0.152374
IGP22	rs7865745	9	33130976	A	G	0.690551	0.995961	2246	4	0.158051	0.0337734	21.9001	2.87215e-06	0.147152	0.0541276	0.214355	0.0547372	0.0853597	0.079479	0.0757583	0.151946
IGP22	rs7864705	9	33130352	A	C	0.309451	0.99603	2246	4	-0.158058	0.0337722	21.9036	2.86692e-06	-0.14716	0.0541258	-0.21436	0.0547345	-0.0853495	0.0794789	-0.0758105	0.151935
IGP22	rs3780486	9	33129453	T	C	0.73758	0.970143	2246	4	0.162041	0.0355508	20.7754	5.16421e-06	0.134699	0.0560238	0.234255	0.0582086	0.0811825	0.0838263	0.130911	0.168624
IGP22	rs10813954	9	33127596	A	C	0.30949	0.996423	2246	4	-0.158024	0.0337638	21.9048	2.86511e-06	-0.147136	0.0541178	-0.214228	0.0547113	-0.0853579	0.0794716	-0.0760315	0.151898
IGP22	rs10124479	9	33126233	T	G	0.309553	0.996667	2246	4	-0.158288	0.0337564	21.9878	2.74386e-06	-0.147112	0.0541143	-0.214886	0.0546861	-0.0853379	0.0794668	-0.0762356	0.15187
IGP22	rs10738906	9	33125634	T	C	0.309578	0.996675	2246	4	-0.158402	0.0337531	22.0238	2.69291e-06	-0.147129	0.0541128	-0.215153	0.0546737	-0.0853294	0.0794665	-0.0761906	0.151869
IGP22	rs913214	9	33125085	A	G	0.690384	0.996829	2246	4	0.158586	0.0337474	22.0827	2.61155e-06	0.14716	0.0541093	0.215564	0.0546541	0.0853291	0.0794646	0.0762345	0.151863
IGP22	rs10758192	9	33121651	A	G	0.690251	0.997114	2246	4	0.159141	0.0337229	22.2696	2.36924e-06	0.147142	0.0541049	0.216806	0.0545567	0.0853264	0.0794631	0.0764915	0.151836
IGP22	rs3780490	9	33119839	A	G	0.309726	0.996659	2246	4	-0.159173	0.0337313	22.2677	2.37166e-06	-0.147177	0.054111	-0.216902	0.0545815	-0.08532	0.0794712	-0.0764424	0.151873
IGP22	rs10813951	9	33118021	A	G	0.262638	0.971113	2246	4	-0.163015	0.0355057	21.0796	4.40601e-06	-0.134632	0.0559996	-0.23652	0.058044	-0.0811549	0.0838093	-0.131403	0.16861
IGP22	rs10813950	9	33117640	A	G	0.6903	0.996173	2246	4	0.159208	0.03374	22.2658	2.37401e-06	0.147199	0.0541163	0.21698	0.0546046	0.0853273	0.0794854	0.07651	0.151957
IGP22	rs10758189	9	33115804	T	C	0.310995	0.915278	2246	4	-0.167907	0.0349275	23.1102	1.52975e-06	-0.178058	0.0558803	-0.20869	0.0563927	-0.0896359	0.0816849	-0.04432	0.168663
IGP22	rs12342831	9	33114872	T	C	0.262518	0.971405	2246	4	-0.162945	0.035511	21.0551	4.46256e-06	-0.134624	0.0560032	-0.236515	0.0580564	-0.0808136	0.0838103	-0.131483	0.16877
IGP22	rs10971419	9	33114161	T	C	0.309445	0.994267	2246	4	-0.159422	0.0337818	22.2706	2.36804e-06	-0.147321	0.0541541	-0.21753	0.0546926	-0.0851091	0.0795906	-0.0766536	0.152302
IGP22	rs10738905	9	33113627	A	G	0.309002	0.991398	2246	4	-0.159866	0.0338468	22.3088	2.32136e-06	-0.147451	0.0541909	-0.218732	0.0548504	-0.0848035	0.0797029	-0.0771301	0.153263
IGP22	rs10113903	9	33112645	G	C	0.308773	0.990003	2246	4	-0.160092	0.0338781	22.3306	2.29521e-06	-0.147519	0.0542113	-0.219346	0.0549259	-0.0846748	0.0797781	-0.0772845	0.153519
IGP22	rs10834691	11	25447058	T	G	0.459135	0.917738	2246	4	0.147881	0.0320957	21.2291	4.07537e-06	0.195319	0.0526458	0.060799	0.0544229	0.204419	0.0710646	0.162548	0.116008
IGP22	rs2618792	11	25426266	A	G	0.437732	0.978151	2246	4	0.14353	0.0315468	20.7003	5.37089e-06	0.19141	0.0524585	0.0618754	0.0527814	0.193148	0.0700733	0.166446	0.112632
IGP22	rs2404126	11	25426077	A	G	0.437731	0.977938	2246	4	0.143499	0.0315492	20.6881	5.4051e-06	0.191357	0.0524641	0.0618654	0.0527842	0.193132	0.0700751	0.166402	0.112651
IGP22	rs2927949	11	25425420	A	G	0.562268	0.977789	2246	4	-0.143485	0.031552	20.6804	5.42695e-06	-0.191299	0.0524688	-0.0618849	0.0527901	-0.193134	0.0700767	-0.166366	0.112669
IGP22	rs722599	14	74397196	T	C	0.43015	0.998067	2246	4	0.139489	0.0313217	19.833	8.45088e-06	0.135144	0.0508177	0.145192	0.051334	0.0632841	0.0753209	0.309146	0.114455
IGP22	rs2359239	14	74396524	T	C	0.569909	0.998138	2246	4	-0.139298	0.0313231	19.777	8.70219e-06	-0.134546	0.0508251	-0.145275	0.0513321	-0.0633083	0.0753219	-0.309146	0.114455
IGP22	rs6102185	20	38911947	A	G	0.423098	0.973652	2246	4	0.15978	0.0313008	26.0577	3.31373e-07	0.128105	0.0525666	0.197334	0.0507169	0.152157	0.0717421	0.137916	0.114917
IGP22	rs1000349	20	38908553	A	G	0.59293	0.929146	2246	4	-0.154394	0.0322511	22.9178	1.69078e-06	-0.118117	0.054219	-0.202009	0.0523228	-0.133268	0.0735711	-0.138262	0.118493
IGP22	rs6029379	20	38906529	T	C	0.573506	0.982233	2246	4	-0.158864	0.0310964	26.0994	3.24281e-07	-0.132343	0.0523136	-0.191003	0.0504576	-0.15211	0.070917	-0.138251	0.113868
IGP22	rs2207308	20	38906206	A	G	0.426585	0.982795	2246	4	0.158796	0.0310884	26.0904	3.258e-07	0.132495	0.0523052	0.190681	0.0504406	0.152078	0.0709012	0.138293	0.113824
IGP22	rs6072161	20	38904841	T	C	0.573147	0.983982	2246	4	-0.158854	0.0310672	26.1452	3.1668e-07	-0.133248	0.052256	-0.190193	0.050412	-0.152029	0.0708802	-0.13822	0.113706
IGP22	rs909674	22	38189115	A	C	0.298924	0.990853	2246	4	-0.209889	0.0338029	38.5542	5.3255e-10	-0.184509	0.0555428	-0.183263	0.05272	-0.294052	0.0844374	-0.327645	0.140068
IGP22	rs738289	22	38185829	T	C	0.293626	0.983126	2246	4	-0.202218	0.0341727	35.0171	3.2683e-09	-0.167093	0.0565444	-0.179444	0.0530647	-0.293364	0.0845697	-0.332423	0.143427
IGP22	rs5995735	22	38184367	G	C	0.293651	0.981772	2246	4	-0.202283	0.0341929	34.9984	3.29977e-09	-0.166928	0.0565529	-0.179562	0.0531213	-0.293515	0.0846015	-0.333266	0.143509
IGP22	rs1557542	22	38182296	G	C	0.706355	0.98015	2246	4	0.202404	0.0342197	34.9853	3.32209e-09	0.166826	0.0565591	0.179779	0.05321	0.293706	0.0846253	0.333491	0.143526
IGP22	rs1557541	22	38181916	A	C	0.293653	0.979429	2246	4	-0.202449	0.0342316	34.9765	3.33704e-09	-0.166771	0.0565622	-0.179828	0.0532462	-0.293828	0.0846418	-0.333851	0.143562
IGP22	rs5757683	22	38180120	A	G	0.293679	0.97891	2246	4	-0.20248	0.0342376	34.975	3.33966e-09	-0.166696	0.0565653	-0.179848	0.0532577	-0.293937	0.0846613	-0.334575	0.143633
IGP22	rs8137426	22	38174296	T	G	0.706267	0.977666	2246	4	0.202566	0.034252	34.9751	3.33941e-09	0.166632	0.0565686	0.179928	0.0532836	0.294452	0.084758	0.334901	0.143662
IGP22	rs5757676	22	38171646	T	C	0.775846	0.95521	2246	4	0.168168	0.0373337	20.29	6.65462e-06	0.102736	0.0609259	0.161655	0.059634	0.288223	0.0909593	0.275744	0.147449
IGP22	rs5750830	22	38170774	A	C	0.293825	0.975569	2246	4	-0.202546	0.0342807	34.9099	3.45316e-09	-0.166147	0.0565942	-0.180029	0.0533459	-0.294947	0.0848443	-0.335583	0.143719
IGP22	rs4821897	22	38165533	A	G	0.707259	0.974407	2246	4	0.19786	0.0343825	33.1164	8.68013e-09	0.155651	0.0567551	0.17649	0.0536462	0.293913	0.0849217	0.344034	0.142381
IGP22	rs1972280	22	38161932	A	T	0.292869	0.975646	2246	4	-0.197534	0.0343632	33.0444	9.00786e-09	-0.15533	0.0567416	-0.176407	0.0536395	-0.292455	0.0847185	-0.343884	0.142312
IGP22	rs5750825	22	38161224	A	G	0.707202	0.980122	2246	4	0.196576	0.0343073	32.8312	1.00519e-08	0.15519	0.0567356	0.174403	0.0534456	0.292283	0.0846911	0.343703	0.1422
IGP22	rs5757670	22	38159682	A	G	0.335021	0.991548	2246	4	-0.148785	0.0326599	20.7534	5.2239e-06	-0.0771546	0.0548212	-0.134899	0.0512207	-0.296	0.0775696	-0.229973	0.131985
IGP22	rs7949	22	38157499	A	G	0.335062	0.993738	2246	4	-0.148323	0.0326272	20.666	5.46789e-06	-0.0767413	0.0547895	-0.134424	0.0511628	-0.295024	0.0774389	-0.229955	0.131906
IGP22	rs5750822	22	38156734	A	G	0.335036	0.996792	2246	4	-0.147709	0.0325819	20.5522	5.80271e-06	-0.0764404	0.0547683	-0.133425	0.0510285	-0.294458	0.0773658	-0.229926	0.131878
IGP22	rs5750820	22	38155268	T	G	0.674722	0.973498	2246	4	0.164454	0.0330917	24.6974	6.70749e-07	0.1103	0.0557336	0.140071	0.0518675	0.297333	0.078043	0.249006	0.134401
IGP22	rs739141	22	38154396	T	C	0.358799	0.99614	2246	4	-0.143765	0.032261	19.8588	8.33774e-06	-0.0601008	0.0545897	-0.130606	0.0508537	-0.292989	0.0745029	-0.251256	0.130833
IGP22	rs4821895	22	38152961	A	G	0.664935	0.999388	2246	4	0.147143	0.0325503	20.4346	6.17033e-06	0.0756649	0.0547054	0.132947	0.0509743	0.294151	0.077326	0.229841	0.131791
IGP22	rs5757665	22	38151587	A	G	0.664941	0.999484	2246	4	0.147142	0.0325501	20.4348	6.16971e-06	0.0756633	0.0547051	0.132952	0.0509738	0.29415	0.0773262	0.229817	0.131787
IGP22	rs5750818	22	38150831	A	G	0.664945	0.999635	2246	4	0.147138	0.0325497	20.4342	6.17169e-06	0.0756687	0.054704	0.13295	0.0509734	0.294125	0.0773255	0.229817	0.131787
IGP22	rs6001587	22	38148954	T	C	0.664953	0.999753	2246	4	0.147137	0.0325495	20.4339	6.17251e-06	0.0756706	0.054704	0.132945	0.0509731	0.294122	0.0773249	0.229809	0.131783
IGP22	rs5757659	22	38142355	T	G	0.664961	1	2246	4	0.147151	0.0325488	20.4388	6.15704e-06	0.0756809	0.0547038	0.132974	0.0509712	0.29411	0.0773228	0.229809	0.131783
IGP22	rs5750816	22	38140325	T	C	0.334997	0.999487	2246	4	-0.147198	0.0325554	20.4435	6.14184e-06	-0.0757929	0.0547216	-0.133093	0.0509901	-0.29411	0.0773228	-0.228625	0.131647
IGP22	rs4821894	22	38139766	G	C	0.665054	0.999037	2246	4	0.147244	0.0325622	20.4479	6.12759e-06	0.075867	0.0547337	0.133231	0.0510139	0.29411	0.0773228	0.227604	0.131515
IGP22	rs4337572	22	38130650	G	C	0.334918	0.998745	2246	4	-0.147254	0.0325655	20.4464	6.13257e-06	-0.0759049	0.0547399	-0.133335	0.0510309	-0.29411	0.0773228	-0.226513	0.131362
IGP22	rs5750815	22	38128395	T	C	0.665116	0.998497	2246	4	0.147272	0.0325689	20.4473	6.12973e-06	0.075941	0.0547455	0.133435	0.0510469	0.29411	0.0773228	0.225646	0.131232
IGP22	rs5757657	22	38128375	T	G	0.334736	0.9977	2246	4	-0.147477	0.0325845	20.4844	6.0119e-06	-0.0763677	0.0548118	-0.13352	0.0510616	-0.29411	0.0773228	-0.224742	0.131091
IGP22	rs5750814	22	38127933	T	C	0.665424	0.997233	2246	4	0.147605	0.0325973	20.504	5.95072e-06	0.0764371	0.0548224	0.133839	0.0511113	0.29411	0.0773228	0.223814	0.130941
IGP22	rs4821893	22	38127725	A	G	0.334534	0.996946	2246	4	-0.147564	0.0325971	20.4928	5.98554e-06	-0.0766094	0.054848	-0.133898	0.0511211	-0.29411	0.0773228	-0.220775	0.130416
IGP22	rs5757655	22	38127124	G	C	0.663646	0.98633	2246	4	0.149278	0.0326659	20.8836	4.88056e-06	0.0820875	0.0550485	0.133538	0.0512011	0.294483	0.07738	0.216167	0.130524
IGP22	rs5750812	22	38123025	A	G	0.336305	0.9864	2246	4	-0.149265	0.0326647	20.8814	4.88611e-06	-0.0821464	0.0550502	-0.133585	0.0512079	-0.294483	0.07738	-0.21506	0.130315
IGP22	rs5750811	22	38123012	T	G	0.667856	0.999905	2246	4	0.149184	0.0326328	20.8995	4.84033e-06	0.0808159	0.0550228	0.134289	0.0511602	0.29411	0.0773228	0.217048	0.129717
IGP22	rs5750808	22	38120933	A	G	0.332135	0.999017	2246	4	-0.149469	0.0326409	20.969	4.66773e-06	-0.0808241	0.0550241	-0.13492	0.0511882	-0.294234	0.0773295	-0.217048	0.129717
IGP22	rs2413590	22	38120137	G	C	0.66787	0.99843	2246	4	0.149675	0.0326461	21.0201	4.54489e-06	0.0808219	0.0550243	0.135377	0.0512067	0.294351	0.0773356	0.217048	0.129717
IGP22	rs9611170	22	38114791	G	C	0.664852	0.989917	2246	4	0.150257	0.032663	21.1619	4.22069e-06	0.0833838	0.0549611	0.135183	0.0512872	0.294773	0.0773955	0.213525	0.130018
IGP22	rs9611169	22	38112973	T	C	0.334824	0.999113	2246	4	-0.154017	0.0326967	22.1884	2.4716e-06	-0.0852381	0.055097	-0.136328	0.0513336	-0.307415	0.0773711	-0.217016	0.129711
IGP22	rs5757650	22	38108365	T	C	0.665141	0.998179	2246	4	0.154159	0.0327108	22.2103	2.44353e-06	0.0855154	0.055125	0.136299	0.0513608	0.307495	0.0773781	0.217297	0.129755
IGP22	rs1010170	22	38108273	T	C	0.665127	0.997778	2246	4	0.154231	0.032718	22.2212	2.42976e-06	0.0856538	0.0551369	0.136292	0.0513766	0.30752	0.0773806	0.217446	0.12978
IGP22	rs1010169	22	38108113	A	G	0.665138	0.996904	2246	4	0.154455	0.0327313	22.2679	2.37138e-06	0.0860357	0.0551799	0.136303	0.0513846	0.307591	0.0773858	0.218136	0.129894
IGP22	rs4821890	22	38107469	A	G	0.337937	0.98693	2246	4	-0.154865	0.032752	22.3579	2.26281e-06	-0.088609	0.0551205	-0.135633	0.0514729	-0.308044	0.0774502	-0.214735	0.130236
IGP22	rs5757647	22	38104993	A	C	0.334883	0.996236	2246	4	-0.154553	0.0327413	22.2826	2.3533e-06	-0.0861867	0.0551956	-0.13629	0.0514052	-0.307705	0.0773946	-0.218445	0.129942
IGP22	rs4821888	22	38100543	A	G	0.642885	0.966492	2246	4	0.153426	0.0328845	21.7678	3.07727e-06	0.10013	0.0565362	0.141033	0.0510634	0.281322	0.078117	0.160685	0.124526
IGP22	rs1569499	22	38099764	T	C	0.642908	0.96717	2246	4	0.153532	0.0328781	21.8064	3.01588e-06	0.100503	0.056515	0.140972	0.0510568	0.281334	0.0781139	0.160912	0.12451
IGP22	rs5750806	22	38096957	A	G	0.639406	0.968301	2246	4	0.15284	0.0327596	21.7668	3.07882e-06	0.104204	0.0561534	0.137104	0.0508787	0.281835	0.0780517	0.157955	0.124793
IGP22	rs5757644	22	38096386	G	C	0.360607	0.968784	2246	4	-0.152829	0.0327536	21.7717	3.07092e-06	-0.104311	0.0561426	-0.136973	0.0508668	-0.281855	0.0780462	-0.158099	0.124779
IGP22	rs7286714	22	38095550	G	C	0.360625	0.969535	2246	4	-0.152731	0.0327438	21.7567	3.09501e-06	-0.104321	0.056128	-0.136742	0.0508461	-0.281845	0.0780332	-0.158132	0.124758
IGP22	rs5757642	22	38094770	T	C	0.642259	0.995969	2246	4	0.151421	0.0324896	21.7211	3.15308e-06	0.104713	0.0556998	0.133431	0.0503086	0.281274	0.0778188	0.16253	0.124235
IGP23	rs257101	3	188261522	A	C	0.228029	0.494075	2239	4	-0.248152	0.0502788	24.3594	7.99339e-07	-0.283195	0.0763156	-0.205894	0.0828158	-0.281033	0.133208	-0.169474	0.214599
IGP23	rs967367	3	188217160	A	G	0.632114	0.811658	2239	4	0.199716	0.0347166	33.094	8.78083e-09	0.156667	0.0552266	0.209353	0.0571017	0.307944	0.0871967	0.151373	0.125371
IGP23	rs3821819	3	188215419	A	G	0.632122	0.813858	2239	4	0.199811	0.0346735	33.2079	8.2813e-09	0.156508	0.0552359	0.209497	0.057092	0.307407	0.0865915	0.150809	0.12515
IGP23	rs17776120	3	188215373	A	C	0.636556	0.795868	2239	4	0.202562	0.0350677	33.3656	7.63626e-09	0.160364	0.0560259	0.210693	0.057873	0.30749	0.0867997	0.156564	0.125695
IGP23	rs7621161	3	188209864	A	C	0.715032	0.943727	2239	4	0.228333	0.034559	43.653	3.92068e-11	0.18366	0.0557372	0.272723	0.0573474	0.339182	0.0836903	0.0103577	0.120771
IGP23	rs11710456	3	188208581	A	G	0.699064	0.880469	2239	4	0.229709	0.0350923	42.848	5.91631e-11	0.182195	0.0563557	0.273469	0.0585162	0.3499	0.0848298	0.0102252	0.122939
IGP23	rs6788832	3	188206913	A	G	0.339113	0.892344	2239	4	-0.202488	0.0336749	36.1563	1.82106e-09	-0.165259	0.0539754	-0.226221	0.0554518	-0.324501	0.0817418	0.00470761	0.125284
IGP23	rs6764279	3	188206669	A	C	0.714912	0.952807	2239	4	0.227037	0.0343987	43.5622	4.10694e-11	0.182534	0.0556114	0.271018	0.0570428	0.336433	0.0829951	0.0103605	0.120156
IGP23	rs7617523	3	188205144	T	G	0.339459	0.886144	2239	4	-0.202477	0.0338092	35.8658	2.11389e-09	-0.165661	0.0541302	-0.226017	0.055708	-0.323948	0.0821766	0.00320917	0.125745
IGP23	rs17775791	3	188205056	T	C	0.277592	0.886904	2239	4	-0.220298	0.0359671	37.5154	9.06961e-10	-0.169329	0.0574521	-0.264094	0.0612435	-0.335161	0.0845239	-0.026309	0.125519
IGP23	rs13322676	3	188201439	A	C	0.278248	0.874537	2239	4	-0.218497	0.0361997	36.4319	1.58098e-09	-0.169882	0.0578081	-0.258636	0.0618096	-0.33509	0.0848862	-0.026846	0.125649
IGP23	rs16848727	3	188195657	A	G	0.251112	0.710292	2239	4	-0.226796	0.041429	29.9683	4.39159e-08	-0.200442	0.0673995	-0.25326	0.0699007	-0.318808	0.0963651	-0.0368903	0.141214
IGP23	rs13072512	3	71496735	A	G	0.576619	0.880937	2239	4	0.148371	0.0326734	20.6209	5.59809e-06	0.163067	0.0541368	0.150166	0.0536683	0.120232	0.0783448	0.13604	0.108207
IGP23	rs17717717	3	71487095	A	G	0.530933	0.872752	2239	4	-0.146044	0.0329937	19.5931	9.5814e-06	-0.156208	0.0560942	-0.0923291	0.0525384	-0.177762	0.0776517	-0.296944	0.117289
IGP23	rs7638193	3	71469750	T	C	0.488006	0.995599	2239	4	-0.137422	0.0307972	19.911	8.11342e-06	-0.147944	0.052083	-0.0946989	0.0490866	-0.155312	0.0725887	-0.266723	0.111196
IGP23	rs6789892	3	71468419	A	C	0.487926	0.995272	2239	4	-0.137401	0.0308029	19.8973	8.17149e-06	-0.147991	0.052086	-0.094731	0.0490946	-0.155307	0.0725939	-0.266311	0.111324
IGP23	rs6801488	3	71467398	A	T	0.487855	0.994913	2239	4	-0.137417	0.0308081	19.8953	8.18022e-06	-0.148105	0.0520921	-0.094757	0.0491024	-0.155284	0.0725985	-0.266052	0.111403
IGP23	rs4677605	3	71466678	G	C	0.512296	0.994259	2239	4	0.137381	0.0308159	19.8748	8.26852e-06	0.148156	0.0520954	0.094771	0.0491103	0.155082	0.0726497	0.265873	0.11146
IGP23	rs11712688	3	71462236	A	G	0.48854	0.986101	2239	4	-0.137154	0.0309066	19.6932	9.09244e-06	-0.146057	0.0521858	-0.10247	0.049117	-0.149464	0.0728196	-0.251866	0.114261
IGP23	rs10002492	4	12188944	A	G	0.167227	0.997255	2239	4	-0.183725	0.0411796	19.9054	8.13688e-06	-0.178568	0.0660675	-0.183061	0.066767	-0.208033	0.0978327	-0.145698	0.177326
IGP23	rs10029959	4	12187542	A	C	0.833053	0.999354	2239	4	0.182973	0.0412021	19.7213	8.95973e-06	0.17664	0.0661369	0.183102	0.0667705	0.20791	0.0978986	0.145779	0.177325
IGP23	rs10029767	4	12187348	A	C	0.832708	0.996011	2239	4	0.182897	0.0411407	19.7636	8.76337e-06	0.177263	0.065988	0.182227	0.0666798	0.208025	0.0978441	0.145779	0.177325
IGP23	rs10034026	4	12154219	T	C	0.167625	0.993685	2239	4	-0.182734	0.0411785	19.6925	9.09592e-06	-0.178904	0.0664045	-0.180049	0.0663977	-0.208211	0.0978996	-0.14561	0.177344
IGP23	rs9296009	6	32222493	A	T	0.196432	0.764959	2239	4	-0.2111	0.0383795	30.2536	3.79079e-08	0.0175332	0.0808621	-0.298627	0.0522701	-0.320057	0.0932162	0.00308852	0.149301
IGP23	rs9263963	6	31294005	A	T	0.113293	0.802806	2239	4	0.25667	0.0529154	23.5281	1.23105e-06	0.181285	0.0815055	0.321671	0.0799722	0.449032	0.183646	0.0372522	0.220343
IGP23	rs1174864	7	53095053	A	G	0.491903	0.998239	2239	4	0.141714	0.0310198	20.8711	4.9124e-06	0.168458	0.0528497	0.162152	0.050453	0.0670378	0.0708141	0.111223	0.106023
IGP23	rs2817661	10	98912749	A	G	0.792469	0.891869	2239	4	0.176877	0.0394668	20.0852	7.40659e-06	0.199619	0.068159	0.200361	0.0600605	0.0367469	0.0948407	0.2857	0.161478
IGP23	rs7090050	10	98907891	A	G	0.211871	0.952354	2239	4	-0.172635	0.0378992	20.749	5.23599e-06	-0.191633	0.063677	-0.197382	0.0588757	-0.0402434	0.0907629	-0.279571	0.158694
IGP23	rs2784912	10	98906772	A	G	0.212133	0.956143	2239	4	-0.17231	0.0378054	20.7737	5.16888e-06	-0.191485	0.0636125	-0.1966	0.0586044	-0.0402658	0.0906732	-0.27922	0.158613
IGP23	rs2636810	10	98904739	G	C	0.786304	0.980197	2239	4	0.170591	0.0372113	21.0165	4.55349e-06	0.186436	0.0612748	0.196452	0.0585436	0.0410749	0.0897521	0.278571	0.158241
IGP23	rs2784921	10	98902986	A	G	0.78511	0.998984	2239	4	0.168481	0.0367806	20.9829	4.63391e-06	0.183899	0.0601851	0.196186	0.0584915	0.0403494	0.0875689	0.276188	0.157263
IGP23	rs7072055	10	98898723	A	C	0.831621	0.871742	2239	4	0.204538	0.0429318	22.6981	1.89551e-06	0.255413	0.0707095	0.187156	0.069071	0.0823784	0.101422	0.354131	0.167312
IGP23	rs7102329	11	19036160	T	C	0.124074	0.822601	2239	4	-0.248387	0.0509956	23.7242	1.11177e-06	-0.228065	0.0851644	-0.241036	0.0842994	-0.183378	0.121483	-0.464228	0.161835
IGP23	rs1542913	11	19035947	T	G	0.86447	0.908898	2239	4	0.220529	0.0471355	21.8896	2.88799e-06	0.171036	0.0766437	0.255716	0.0782926	0.144825	0.119309	0.392757	0.146694
IGP23	rs7111562	11	19008448	T	C	0.14015	0.81605	2239	4	-0.241671	0.0476603	25.7121	3.9634e-07	-0.220257	0.077399	-0.280798	0.0799283	-0.0998966	0.118976	-0.403504	0.147229
IGP23	rs12451840	17	69319308	T	C	0.0417942	0.419192	1212	2	0.732077	0.156981	21.7481	3.10906e-06	0.624808	0.173121	NA	NA	1.22823	0.372323	NA	NA
IGP23	rs6132333	20	20582106	T	C	0.0251507	0.716865	2239	4	-0.526675	0.108692	23.4795	1.26252e-06	-0.833417	0.284455	-0.513952	0.145237	-0.547485	0.37149	-0.337344	0.23814
IGP24	rs10433485	3	188263560	A	G	0.383228	0.864811	2245	4	0.154863	0.0339133	20.8523	4.96107e-06	0.102053	0.0580616	0.203881	0.0541258	0.195155	0.0772823	0.0329148	0.124931
IGP24	rs257101	3	188261522	A	C	0.228227	0.494115	2245	4	-0.345654	0.0498101	48.1556	3.93698e-12	-0.377524	0.0745951	-0.345212	0.0825991	-0.29104	0.131592	-0.213761	0.229278
IGP24	rs4012246	3	188261076	T	C	0.442888	0.993194	2245	4	0.14625	0.0311857	21.9928	2.73669e-06	0.130544	0.0512759	0.171595	0.0507484	0.156154	0.0742218	0.073684	0.113178
IGP24	rs257105	3	188258413	G	C	0.375325	0.869857	2245	4	0.153724	0.0338821	20.5844	5.70577e-06	0.0974984	0.0563431	0.208779	0.0550998	0.198269	0.0778319	0.0275173	0.127394
IGP24	rs4012245	3	188250134	A	G	0.44285	0.981938	2245	4	0.148027	0.031337	22.3135	2.31575e-06	0.130706	0.0513785	0.175232	0.0511357	0.158869	0.0744929	0.0726177	0.114064
IGP24	rs6800338	3	188248816	T	C	0.561932	0.944028	2245	4	-0.159643	0.0318797	25.0767	5.5096e-07	-0.139681	0.0519834	-0.196789	0.0524263	-0.165282	0.0750925	-0.0616143	0.117271
IGP24	rs9876699	3	188248791	T	C	0.557188	0.920126	2245	4	-0.164698	0.0322383	26.0996	3.24258e-07	-0.144167	0.0522755	-0.203393	0.053339	-0.172113	0.0759691	-0.0615656	0.118276
IGP24	rs2268536	3	188239602	T	G	0.159754	0.676939	2245	4	-0.336498	0.0499082	45.4591	1.55857e-11	-0.391814	0.0816618	-0.323012	0.0752718	-0.348874	0.134862	-0.00737735	0.223391
IGP24	rs16861533	3	188237416	A	G	0.840216	0.671577	2245	4	0.343407	0.0500298	47.1152	6.69345e-12	0.394159	0.0814206	0.330777	0.075701	0.363174	0.135774	0.0160915	0.223991
IGP24	rs4686838	3	188225747	A	G	0.445885	0.709006	2245	4	-0.204441	0.0356819	32.8277	1.00702e-08	-0.0970744	0.0501311	-0.267648	0.0618952	-0.460464	0.1007	-0.239458	0.189418
IGP24	rs9941987	3	188225221	A	G	0.175971	0.79313	2245	4	0.338491	0.0448653	56.9212	4.53629e-14	0.171724	0.0694162	0.435669	0.0773477	0.615187	0.101118	-0.019078	0.202785
IGP24	rs4686837	3	188222371	A	G	0.701539	0.862234	2245	4	0.245277	0.0356639	47.2993	6.09336e-12	0.210534	0.0527984	0.208819	0.0571768	0.4938	0.105011	0.28014	0.179832
IGP24	rs967367	3	188217160	A	G	0.631943	0.811692	2245	4	0.355372	0.0345032	106.083	7.06932e-25	0.336246	0.0540084	0.314543	0.0571743	0.570411	0.0871396	0.199707	0.129568
IGP24	rs6444193	3	188216882	A	G	0.227753	0.987993	2245	4	0.283924	0.0363125	61.1353	5.32854e-15	0.222052	0.0581545	0.301096	0.0597777	0.474843	0.085451	0.00812621	0.147614
IGP24	rs3821819	3	188215419	A	G	0.631955	0.813895	2245	4	0.355891	0.0344621	106.648	5.31806e-25	0.336576	0.0540189	0.31486	0.0571659	0.569417	0.0865356	0.199638	0.129346
IGP24	rs17776120	3	188215373	A	C	0.636377	0.795905	2245	4	0.354811	0.0348646	103.568	2.51654e-24	0.33692	0.0548068	0.307934	0.0579343	0.568399	0.0867457	0.211224	0.130265
IGP24	rs7619989	3	188214443	G	C	0.592098	0.894586	2245	4	-0.270321	0.0323613	69.7758	6.64426e-17	-0.25217	0.0513027	-0.231386	0.0530492	-0.439681	0.0791855	-0.165872	0.128979
IGP24	rs4012257	3	188213090	A	C	0.771772	0.97568	2245	4	-0.286436	0.0364927	61.6089	4.18921e-15	-0.222726	0.0583148	-0.30433	0.0599971	-0.484353	0.0865437	-0.00833604	0.148206
IGP24	rs4012256	3	188213035	T	C	0.771757	0.974794	2245	4	-0.286665	0.036506	61.6625	4.07673e-15	-0.222775	0.0583281	-0.304823	0.060029	-0.484636	0.0865782	-0.00828376	0.148224
IGP24	rs4686836	3	188212059	T	C	0.228327	0.972947	2245	4	0.287041	0.0365331	61.7325	3.93434e-15	0.222859	0.0583558	0.305241	0.0600552	0.486058	0.0867412	0.00854726	0.148375
IGP24	rs4686835	3	188211912	T	C	0.228371	0.97151	2245	4	0.28731	0.0365539	61.7777	3.84498e-15	0.223075	0.0584105	0.305499	0.0600737	0.486392	0.0867736	0.00855335	0.148429
IGP24	rs4686834	3	188211848	A	G	0.7715	0.968964	2245	4	-0.287723	0.0365856	61.8488	3.70874e-15	-0.223332	0.0584684	-0.30579	0.0600932	-0.486953	0.0868506	-0.00875253	0.148918
IGP24	rs10804908	3	188211536	A	T	0.229156	0.956404	2245	4	0.290057	0.0367734	62.2154	3.07866e-15	0.224029	0.0586626	0.308286	0.0602544	0.498636	0.0882157	0.00900159	0.149134
IGP24	rs4686830	3	188211259	A	G	0.770832	0.95555	2245	4	-0.290267	0.0367865	62.2612	3.00787e-15	-0.224045	0.058674	-0.308749	0.0602858	-0.498972	0.0882515	-0.0088594	0.149169
IGP24	rs7619468	3	188210872	T	C	0.77035	0.942837	2245	4	-0.2923	0.0370018	62.4039	2.79775e-15	-0.226981	0.0595304	-0.309104	0.0603077	-0.499112	0.0882731	-0.0089504	0.149194
IGP24	rs10937279	3	188210530	A	G	0.770321	0.942174	2245	4	-0.292417	0.0370116	62.4208	2.77377e-15	-0.227006	0.0595449	-0.309282	0.06032	-0.499437	0.0883117	-0.00888067	0.149234
IGP24	rs10937278	3	188210509	A	T	0.229695	0.941475	2245	4	0.292619	0.0370216	62.4734	2.70064e-15	0.227058	0.0595561	0.3097	0.0603421	0.499634	0.0883369	0.00889423	0.149257
IGP24	rs7621161	3	188209864	A	C	0.714906	0.943728	2245	4	0.398049	0.0343702	134.125	5.12961e-31	0.391719	0.0545608	0.411361	0.0574091	0.513793	0.0835022	0.107723	0.125231
IGP24	rs3872722	3	188208971	A	C	0.407225	0.888251	2245	4	0.274627	0.0325546	71.1643	3.28677e-17	0.255861	0.0519133	0.233093	0.0531262	0.45097	0.0795392	0.171625	0.128953
IGP24	rs11710456	3	188208581	A	G	0.698884	0.880486	2245	4	0.40479	0.0349069	134.473	4.30429e-31	0.387952	0.0552153	0.426078	0.0585734	0.530323	0.0846428	0.109407	0.127385
IGP24	rs3872721	3	188208185	A	G	0.239005	0.892241	2245	4	0.300475	0.0375122	64.161	1.14656e-15	0.231269	0.0599684	0.320634	0.0612707	0.518682	0.0905814	0.0135073	0.150198
IGP24	rs6788832	3	188206913	A	G	0.33911	0.892366	2245	4	-0.349524	0.0334347	109.284	1.40601e-25	-0.309302	0.0526703	-0.374566	0.0555712	-0.49108	0.0815413	-0.10062	0.129246
IGP24	rs6764279	3	188206669	A	C	0.714785	0.952808	2245	4	0.396136	0.0342145	134.051	5.32584e-31	0.390404	0.0544393	0.409366	0.0571129	0.50918	0.0828109	0.107328	0.124587
IGP24	rs7652995	3	188205638	A	G	0.176835	0.83494	2245	4	0.353238	0.0434738	66.0206	4.46241e-16	0.228403	0.0724987	0.401687	0.0702384	0.594594	0.0975533	-0.014637	0.179391
IGP24	rs7617523	3	188205144	T	G	0.339457	0.886166	2245	4	-0.350766	0.0335679	109.191	1.47357e-25	-0.310579	0.0528231	-0.375971	0.0558238	-0.491654	0.0819754	-0.104018	0.129776
IGP24	rs17775791	3	188205056	T	C	0.277738	0.886918	2245	4	-0.405665	0.0357973	128.42	9.08274e-30	-0.406089	0.0563711	-0.403376	0.0612589	-0.51073	0.0843343	-0.161682	0.130639
IGP24	rs6808800	3	188202068	T	G	0.513649	0.848101	2245	4	-0.272678	0.0323717	70.9526	3.65913e-17	-0.220004	0.052752	-0.334616	0.0525236	-0.391353	0.0783209	0.0568394	0.120035
IGP24	rs13322676	3	188201439	A	C	0.278395	0.874545	2245	4	-0.4063	0.0360287	127.174	1.70216e-29	-0.408943	0.056726	-0.401423	0.0618097	-0.51169	0.0846962	-0.162759	0.130795
IGP24	rs16848727	3	188195657	A	G	0.251343	0.7103	2245	4	-0.429213	0.0412957	108.028	2.64994e-25	-0.466084	0.0662285	-0.402812	0.0698658	-0.492162	0.0961161	-0.212615	0.148582
IGP24	rs4012171	3	188194147	A	C	0.75241	0.752002	2245	4	-0.264193	0.0401288	43.3442	4.59101e-11	-0.148033	0.0722409	-0.327898	0.0629663	-0.347075	0.0877276	-0.167225	0.145527
IGP24	rs759602	3	188191498	A	G	0.775836	0.98478	2245	4	-0.197575	0.0365957	29.1476	6.70676e-08	-0.105107	0.0626749	-0.257055	0.0587607	-0.237993	0.0836218	-0.206536	0.129651
IGP24	rs11923417	3	188188484	G	C	0.597134	0.45235	2245	4	-0.258082	0.0457743	31.7885	1.71904e-08	-0.193713	0.0778468	-0.324995	0.0728528	-0.206693	0.10558	-0.334983	0.171178
IGP24	rs6811061	4	93136469	A	G	0.96955	0.752629	2245	4	0.478737	0.0992241	23.2787	1.40142e-06	0.584771	0.145885	0.367019	0.157194	0.607075	0.363078	0.258958	0.3914
IGP24	rs6853847	4	93136238	A	C	0.0304514	0.752721	2245	4	-0.478797	0.0992182	23.2873	1.39518e-06	-0.584753	0.145884	-0.367196	0.157173	-0.607114	0.363064	-0.259039	0.3914
IGP24	rs10464366	7	39088025	A	T	0.230054	0.976484	2245	4	-0.174845	0.0372394	22.0446	2.66391e-06	-0.206875	0.0609466	-0.122263	0.0609606	-0.207026	0.0863747	-0.199729	0.143221
IGP24	rs10951593	7	39087915	A	G	0.784372	0.90925	2245	4	0.17746	0.0394031	20.2835	6.67745e-06	0.218526	0.0656395	0.116957	0.0639133	0.216242	0.0900099	0.18874	0.151187
IGP24	rs885352	7	39082693	A	G	0.250008	0.990213	2245	4	-0.165216	0.0355426	21.6076	3.34529e-06	-0.170676	0.0577161	-0.127833	0.0584899	-0.217854	0.0821656	-0.194476	0.140072
IGP24	rs1525798	7	39079105	A	C	0.251666	0.999975	2245	4	-0.163301	0.0353258	21.3696	3.78739e-06	-0.168885	0.0574217	-0.126473	0.0581423	-0.213961	0.0816506	-0.193962	0.138346
IGP24	rs11765705	7	39073467	T	G	0.765346	0.996479	2245	4	0.162274	0.0366469	19.6076	9.50926e-06	0.177744	0.059889	0.119386	0.0602012	0.202893	0.0850682	0.199181	0.139095
IGP24	rs6979210	7	39070644	G	C	0.76523	0.995951	2245	4	0.162285	0.0366548	19.6017	9.53833e-06	0.17776	0.0598937	0.119373	0.0602327	0.202911	0.0850704	0.199038	0.13907
IGP24	rs10971439	9	33170813	T	C	0.228716	0.710556	2245	4	-0.229629	0.043186	28.2729	1.05363e-07	-0.170801	0.0670825	-0.321808	0.0698259	-0.179663	0.102253	-0.149903	0.274999
IGP24	rs10813960	9	33170362	T	C	0.702019	0.743465	2245	4	0.238275	0.0386661	37.9748	7.16625e-10	0.17296	0.0620725	0.325999	0.063308	0.191476	0.08754	0.278199	0.184655
IGP24	rs10971438	9	33170308	A	G	0.297986	0.746223	2245	4	-0.237725	0.0385958	37.9375	7.30471e-10	-0.172487	0.0619075	-0.32585	0.0632762	-0.190648	0.0872989	-0.278163	0.184398
IGP24	rs10813957	9	33143527	T	G	0.738399	0.955058	2245	4	0.224053	0.0357212	39.3415	3.55792e-10	0.158861	0.0562009	0.294315	0.0584435	0.192831	0.084698	0.350639	0.1692
IGP24	rs3824458	9	33134809	T	C	0.69061	0.990998	2245	4	0.199638	0.0337602	34.9684	3.35105e-09	0.180419	0.0537276	0.242972	0.0547433	0.140952	0.0805723	0.228268	0.152083
IGP24	rs7036812	9	33133822	T	C	0.331108	0.886291	2245	4	-0.181171	0.0350596	26.7033	2.37216e-07	-0.162687	0.055948	-0.212683	0.0568204	-0.119989	0.0838242	-0.296627	0.154252
IGP24	rs7873903	9	33132728	A	G	0.690485	0.994388	2245	4	0.199138	0.0336965	34.925	3.42653e-09	0.180205	0.0536229	0.242369	0.0546594	0.140115	0.0803931	0.227801	0.151634
IGP24	rs7865745	9	33130976	A	G	0.690413	0.995961	2245	4	0.199044	0.0336742	34.9383	3.40313e-09	0.180137	0.0535857	0.242264	0.0546303	0.14005	0.0803717	0.227296	0.151213
IGP24	rs7864705	9	33130352	A	C	0.309589	0.99603	2245	4	-0.199048	0.033673	34.9424	3.39609e-09	-0.180147	0.0535838	-0.242269	0.0546276	-0.140038	0.0803717	-0.227281	0.151202
IGP24	rs3780486	9	33129453	T	C	0.737463	0.970142	2245	4	0.222535	0.0354051	39.5062	3.27024e-10	0.158513	0.0554281	0.292122	0.0580665	0.191653	0.0844518	0.350279	0.167921
IGP24	rs10971424	9	33128775	T	C	0.344858	0.895716	2245	4	-0.184086	0.0344938	28.4813	9.46102e-08	-0.164662	0.055278	-0.214645	0.0558309	-0.128949	0.0816675	-0.297624	0.153478
IGP24	rs10813954	9	33127596	A	C	0.309627	0.996422	2245	4	-0.199024	0.0336647	34.951	3.3811e-09	-0.180157	0.053576	-0.242157	0.0546045	-0.140006	0.0803646	-0.227462	0.151162
IGP24	rs10124479	9	33126233	T	G	0.309691	0.996667	2245	4	-0.199185	0.0336574	35.0229	3.25858e-09	-0.180147	0.0535724	-0.242538	0.0545797	-0.140015	0.0803599	-0.227569	0.151133
IGP24	rs10738906	9	33125634	T	C	0.309716	0.996674	2245	4	-0.199246	0.0336541	35.0513	3.21127e-09	-0.180157	0.053571	-0.242683	0.0545674	-0.140003	0.0803596	-0.227521	0.151132
IGP24	rs913214	9	33125085	A	G	0.690246	0.996829	2245	4	0.199337	0.0336485	35.0951	3.13984e-09	0.180176	0.0535675	0.242888	0.054548	0.139975	0.0803579	0.227523	0.151126
IGP24	rs10511909	9	33122518	G	C	0.110017	0.984498	2245	4	0.222579	0.0499991	19.8173	8.52078e-06	0.194498	0.0820981	0.263519	0.0908243	0.294163	0.111325	0.0904205	0.1418
IGP24	rs10758192	9	33121651	A	G	0.690113	0.997113	2245	4	0.199604	0.0336242	35.2399	2.91491e-09	0.180183	0.0535632	0.243396	0.0544509	0.139988	0.0803564	0.227717	0.151097
IGP24	rs2067749	9	33120640	A	G	0.110059	0.984215	2245	4	0.222616	0.049999	19.8238	8.49165e-06	0.194486	0.0820974	0.263696	0.0908267	0.294178	0.111327	0.0903258	0.141788
IGP24	rs3780490	9	33119839	A	G	0.309864	0.996658	2245	4	-0.199805	0.0336325	35.2935	2.83578e-09	-0.180209	0.0535692	-0.243909	0.0544758	-0.140021	0.0803644	-0.227752	0.151133
IGP24	rs10813951	9	33118021	A	G	0.262755	0.971111	2245	4	-0.223125	0.0353603	39.8166	2.78963e-10	-0.158446	0.0554042	-0.293422	0.0579025	-0.191618	0.0844346	-0.350626	0.167906
IGP24	rs10813950	9	33117640	A	G	0.690162	0.996172	2245	4	0.2	0.0336412	35.3442	2.76284e-09	0.180218	0.0535744	0.244388	0.0544989	0.140104	0.0803786	0.22786	0.151218
IGP24	rs10758189	9	33115804	T	C	0.311134	0.915292	2245	4	-0.199574	0.0348076	32.8745	9.83031e-09	-0.203998	0.0553282	-0.230591	0.0562867	-0.119386	0.0823507	-0.216107	0.167567
IGP24	rs12342831	9	33114872	T	C	0.262635	0.971404	2245	4	-0.22333	0.0353654	39.8786	2.70249e-10	-0.158417	0.0554078	-0.293969	0.057915	-0.191785	0.084432	-0.350705	0.168069
IGP24	rs10971419	9	33114161	T	C	0.309582	0.994266	2245	4	-0.200649	0.0336822	35.4873	2.56725e-09	-0.180354	0.0536116	-0.245693	0.054586	-0.140687	0.0804828	-0.22823	0.151556
IGP24	rs10738905	9	33113627	A	G	0.309139	0.991399	2245	4	-0.201525	0.0337462	35.662	2.34699e-09	-0.180475	0.0536478	-0.247639	0.0547417	-0.141294	0.0805941	-0.229386	0.152505
IGP24	rs10113903	9	33112645	G	C	0.308911	0.990004	2245	4	-0.201977	0.0337768	35.7576	2.23464e-09	-0.180536	0.0536678	-0.248635	0.054816	-0.141652	0.0806686	-0.229672	0.152758
IGP24	rs10971418	9	33112024	A	C	0.795714	0.981301	2245	4	0.204342	0.0388249	27.7008	1.41606e-07	0.158315	0.0587116	0.272496	0.0630722	0.17065	0.0972363	0.19094	0.24876
IGP24	rs3818593	9	33110706	A	G	0.202015	0.996011	2245	4	-0.206135	0.0387543	28.2922	1.04318e-07	-0.158312	0.0587158	-0.276519	0.0627677	-0.17074	0.0972295	-0.190732	0.248733
IGP24	rs2219937	10	84409390	A	G	0.984667	0.529379	2245	4	0.749554	0.161782	21.4658	3.60199e-06	0.434716	0.259666	0.993397	0.279576	1.00856	0.336943	0.337048	0.750837
IGP24	rs2659005	17	76833309	T	C	0.517358	0.878699	2245	4	-0.164782	0.0323139	26.0041	3.40696e-07	-0.13711	0.0538943	-0.133682	0.0515817	-0.241261	0.0760944	-0.288261	0.124175
IGP24	rs2255166	17	76828157	T	C	0.463016	0.861294	2245	4	0.152258	0.0328122	21.5321	3.47952e-06	0.135687	0.0550126	0.114086	0.0524752	0.217174	0.0771676	0.277609	0.121896
IGP24	rs2271089	17	76825302	A	G	0.643373	0.919692	2245	4	0.148322	0.0331259	20.0483	7.55117e-06	0.0804327	0.0555378	0.131376	0.0547715	0.230373	0.0744999	0.323304	0.116576
IGP24	rs1048775	17	76816924	G	C	0.507793	0.936694	2245	4	0.149779	0.0314431	22.6908	1.90276e-06	0.119561	0.0523189	0.128322	0.0509141	0.215565	0.0736447	0.244368	0.114721
IGP24	rs969413	17	76810409	A	T	0.510896	0.965916	2245	4	-0.143525	0.0309416	21.5165	3.50792e-06	-0.113564	0.0513401	-0.117705	0.0501995	-0.223095	0.072926	-0.226395	0.111619
IGP24	rs2725391	17	76807025	T	C	0.512361	0.977747	2245	4	-0.138112	0.0307101	20.2255	6.88283e-06	-0.109107	0.05116	-0.111087	0.0497103	-0.218574	0.0724193	-0.218638	0.109827
IGP24	rs2279913	17	76782863	A	C	0.43954	0.997348	2245	4	-0.138338	0.0309908	19.926	8.04988e-06	-0.0974831	0.0504084	-0.131618	0.0518478	-0.190447	0.0710788	-0.244661	0.113426
IGP25	rs4456944	4	21098665	G	C	0.78714	0.942658	2244	4	-0.171065	0.0383311	19.9167	8.08912e-06	-0.141255	0.0614737	-0.148408	0.0639109	-0.256525	0.092821	-0.234875	0.134718
IGP25	rs4314271	4	21098521	A	C	0.21285	0.942709	2244	4	0.171056	0.0383308	19.915	8.0961e-06	0.141224	0.0614725	0.148417	0.063909	0.256511	0.0928255	0.234936	0.134719
IGP25	rs13129400	4	21064959	G	C	0.143973	0.8191	2244	4	0.213809	0.047253	20.4735	6.0462e-06	0.196034	0.0750549	0.173152	0.0807408	0.299609	0.11632	0.284689	0.152431
IGP25	rs13128830	4	21064906	T	C	0.855972	0.817456	2244	4	-0.214044	0.0472897	20.4868	6.00449e-06	-0.196155	0.0751187	-0.173376	0.080777	-0.300398	0.116501	-0.284741	0.152481
IGP25	rs11942476	4	21064355	G	C	0.855854	0.814035	2244	4	-0.214429	0.047362	20.4977	5.97037e-06	-0.196298	0.0752189	-0.173665	0.0808253	-0.302088	0.116989	-0.285256	0.152651
IGP25	rs9296009	6	32222493	A	T	0.196764	0.764751	2244	4	-0.17733	0.0383151	21.4204	3.68832e-06	-0.00192004	0.0801294	-0.230378	0.0522995	-0.296315	0.092938	-0.0445497	0.150656
IGP25	rs2540552	7	91078233	T	C	0.581041	0.998807	2244	4	0.138098	0.0308445	20.0455	7.56203e-06	0.174068	0.050403	0.0883222	0.050468	0.192699	0.074297	0.0842403	0.109305
IGP25	rs2540592	7	91071405	T	C	0.580989	0.998501	2244	4	0.137865	0.0308412	19.9824	7.81592e-06	0.174075	0.0504042	0.0877264	0.0504524	0.192698	0.0742971	0.0842403	0.109305
IGP25	rs1076464	7	91024410	A	G	0.278277	0.687786	2244	4	-0.184059	0.0411724	19.9849	7.80568e-06	-0.248199	0.0673407	-0.137068	0.0674299	-0.20161	0.0969298	-0.0521067	0.152454
IGP25	rs10822136	10	64542417	T	C	0.805466	0.821637	2244	4	0.208469	0.041941	24.7061	6.67718e-07	0.293621	0.066709	0.09458	0.0688429	0.229012	0.101731	0.288985	0.166323
IGP25	rs10995440	10	64538587	A	G	0.499688	0.997952	2244	4	0.141569	0.0308507	21.0576	4.45692e-06	0.164518	0.0506987	0.106901	0.0506479	0.143467	0.0719782	0.195142	0.112668
IGP25	rs10995439	10	64536918	A	G	0.50018	0.997029	2244	4	-0.141849	0.0308541	21.1363	4.27757e-06	-0.165304	0.0506952	-0.106957	0.050663	-0.143217	0.0719912	-0.195196	0.112654
IGP25	rs2504183	10	26042254	A	G	0.719338	0.615823	2244	4	0.194295	0.0433588	20.0802	7.42599e-06	0.233952	0.0721278	0.146513	0.0684202	0.162444	0.107224	0.33122	0.159911
IGP25	rs12273450	11	41214741	A	G	0.0246564	0.911297	2244	4	-0.456013	0.09965	20.9411	4.73627e-06	-0.562073	0.136236	-0.298155	0.198679	-0.50875	0.241558	0.145573	0.479263
IGP25	rs10501251	11	41213594	T	G	0.975293	0.931117	2244	4	0.451689	0.0989271	20.8472	4.97416e-06	0.561837	0.136196	0.292009	0.193317	0.508313	0.24204	-0.140753	0.474448
IGP25	rs12290191	11	41213177	A	T	0.975283	0.931771	2244	4	0.451501	0.0988687	20.8545	4.95527e-06	0.561333	0.136092	0.292022	0.193216	0.508335	0.242041	-0.138747	0.473883
IGP25	rs12290132	11	41213132	T	C	0.0247179	0.932449	2244	4	-0.451401	0.0988438	20.8558	4.95191e-06	-0.561229	0.136075	-0.291889	0.193155	-0.5083	0.242044	0.135718	0.472739
IGP25	rs12283062	11	41212900	T	C	0.97528	0.93278	2244	4	0.451403	0.098827	20.8631	4.93317e-06	0.561237	0.136059	0.291881	0.193088	0.508321	0.242045	-0.134976	0.472547
IGP25	rs12271950	11	41212458	T	C	0.0247297	0.933326	2244	4	-0.451166	0.0987694	20.8655	4.92695e-06	-0.560647	0.135925	-0.291775	0.193054	-0.508228	0.242047	0.134073	0.472356
IGP25	rs12291260	11	41212296	T	C	0.975261	0.933833	2244	4	0.451015	0.0987261	20.8698	4.91593e-06	0.56033	0.135847	0.291684	0.192973	0.508228	0.242047	-0.133196	0.47208
IGP25	rs7930753	11	41211576	A	G	0.975256	0.934398	2244	4	0.450848	0.0986922	20.8687	4.91876e-06	0.560146	0.135807	0.291446	0.19286	0.508249	0.242048	-0.132158	0.471698
IGP25	rs16935454	11	41210956	A	G	0.0247701	0.935946	2244	4	-0.450197	0.0985323	20.876	4.89986e-06	-0.558444	0.135412	-0.291237	0.19282	-0.508249	0.242048	0.13176	0.471406
IGP25	rs7116116	11	41210025	T	C	0.0247885	0.937411	2244	4	-0.449747	0.0984105	20.8859	4.87467e-06	-0.557206	0.135139	-0.2912	0.192741	-0.508262	0.242039	0.129949	0.470819
IGP25	rs16935452	11	41208018	G	C	0.0248055	0.938816	2244	4	-0.449337	0.0983051	20.8925	4.85781e-06	-0.5561	0.134903	-0.291127	0.192714	-0.508262	0.242039	0.126915	0.469664
IGP25	rs7939386	11	41207098	T	C	0.975189	0.93943	2244	4	0.449184	0.0982657	20.8951	4.85129e-06	0.555772	0.134828	0.291072	0.192661	0.508224	0.242042	-0.125917	0.469277
IGP25	rs7102388	11	41206487	T	C	0.0248184	0.940155	2244	4	-0.44894	0.0982144	20.8942	4.85365e-06	-0.555219	0.134716	-0.290933	0.192621	-0.508224	0.242042	0.125031	0.468997
IGP25	rs7950229	11	41205896	T	C	0.0248204	0.940489	2244	4	-0.448844	0.0981951	20.8935	4.85542e-06	-0.555082	0.134691	-0.290954	0.192567	-0.508152	0.242045	0.124642	0.468704
IGP25	rs7950120	11	41205851	T	C	0.0248211	0.941365	2244	4	-0.448821	0.0981718	20.9013	4.83566e-06	-0.555018	0.134665	-0.290844	0.192534	-0.508117	0.242047	0.121395	0.467731
IGP25	rs12285112	11	41205096	T	G	0.0248242	0.942162	2244	4	-0.448755	0.0981373	20.9098	4.81421e-06	-0.554834	0.134622	-0.290841	0.192466	-0.508114	0.242037	0.118693	0.466854
IGP25	rs7116960	11	41204718	T	C	0.0248253	0.942473	2244	4	-0.448685	0.098126	20.9081	4.81859e-06	-0.554786	0.134609	-0.290653	0.19244	-0.508114	0.242037	0.117855	0.466547
IGP25	rs7948682	11	41204229	A	G	0.0248398	0.943719	2244	4	-0.448325	0.0980393	20.9115	4.81002e-06	-0.554114	0.134461	-0.290484	0.192238	-0.50802	0.242038	0.116731	0.466261
IGP25	rs7944596	11	41202934	A	G	0.975157	0.94421	2244	4	0.448207	0.0980123	20.912	4.80876e-06	0.55389	0.134417	0.29041	0.19219	0.50804	0.24204	-0.115758	0.46587
IGP25	rs11036296	11	41197994	A	G	0.0248474	0.944832	2244	4	-0.448083	0.0979845	20.9123	4.80797e-06	-0.553762	0.134382	-0.290204	0.192103	-0.508098	0.24204	0.115131	0.465573
IGP25	rs11036295	11	41197796	A	G	0.024849	0.945103	2244	4	-0.448011	0.0979744	20.9099	4.81392e-06	-0.553693	0.134367	-0.290099	0.192076	-0.508062	0.242042	0.114978	0.465489
IGP25	rs980952	11	41182530	T	G	0.975375	0.942678	2244	4	0.448868	0.0980007	20.9787	4.64409e-06	0.551586	0.133993	0.295687	0.19372	0.506974	0.242044	-0.109984	0.46087
IGP25	rs2862035	11	41182009	G	C	0.0245789	0.944443	2244	4	-0.4487	0.0979799	20.9719	4.66068e-06	-0.551615	0.133978	-0.295287	0.193611	-0.5067	0.242033	0.110092	0.460866
IGP25	rs2200563	11	41173749	T	C	0.97555	0.956093	2244	4	0.432868	0.0979833	19.5167	9.97215e-06	0.520061	0.13213	0.29081	0.199814	0.499914	0.242052	-0.108704	0.458108
IGP25	rs11820502	11	5644600	G	C	0.287493	0.824016	2244	4	-0.183599	0.0379185	23.4442	1.28589e-06	-0.17467	0.0625755	-0.138897	0.0633451	-0.217326	0.091972	-0.313385	0.117296
IGP25	rs12580771	12	128218393	T	C	0.0141372	0.781542	1393	3	-0.837595	0.183128	20.9198	4.78912e-06	-0.770427	0.234413	NA	NA	-1.41096	0.414483	-0.472882	0.415249
IGP25	rs12580745	12	128218120	T	C	0.014122	0.779766	1393	3	-0.841206	0.183384	21.0417	4.49402e-06	-0.776013	0.234927	NA	NA	-1.41101	0.414551	-0.473048	0.415314
IGP25	rs12580533	12	128212554	T	C	0.013985	0.754129	1393	3	-0.894819	0.187529	22.7685	1.82734e-06	-0.86039	0.243491	NA	NA	-1.41733	0.415668	-0.472165	0.415903
IGP25	rs12580240	12	128212525	A	G	0.0139851	0.754038	1393	3	-0.895018	0.187538	22.7763	1.81996e-06	-0.860561	0.243511	NA	NA	-1.41733	0.415668	-0.472617	0.415909
IGP25	rs6102185	20	38911947	A	G	0.422812	0.973646	2244	4	0.148924	0.0312557	22.7024	1.89134e-06	0.135839	0.0525476	0.183478	0.0505291	0.0807928	0.0722562	0.203288	0.113034
IGP25	rs6029379	20	38906529	T	C	0.573793	0.982225	2244	4	-0.147255	0.0310489	22.4931	2.10899e-06	-0.139643	0.0523048	-0.176942	0.0502638	-0.079768	0.0713816	-0.20091	0.112004
IGP25	rs2207308	20	38906206	A	G	0.426298	0.982787	2244	4	0.147136	0.0310408	22.4683	2.13642e-06	0.139765	0.0522968	0.17653	0.0502464	0.079742	0.071365	0.200851	0.111961
IGP25	rs6072161	20	38904841	T	C	0.573434	0.983975	2244	4	-0.147114	0.0310197	22.4923	2.10985e-06	-0.140448	0.0522492	-0.175897	0.0502172	-0.079703	0.0713428	-0.20056	0.111845
IGP25	rs6132333	20	20582106	T	C	0.0250949	0.716778	2244	4	-0.529642	0.10999	23.1876	1.46939e-06	-0.736533	0.285165	-0.461223	0.145546	-0.809167	0.369829	-0.443927	0.251224
IGP26	rs11678036	2	185732980	T	C	0.390263	0.965151	2246	4	0.145884	0.0323475	20.3393	6.48553e-06	0.0320051	0.0570315	0.195662	0.0500502	0.196854	0.0760025	0.229073	0.114759
IGP26	rs257101	3	188261522	A	C	0.228397	0.49406	2246	4	-0.257024	0.0500934	26.3261	2.88367e-07	-0.265264	0.0754058	-0.246943	0.0826266	-0.280183	0.132816	-0.191027	0.226587
IGP26	rs2268536	3	188239602	T	G	0.159944	0.676888	2246	4	-0.227464	0.0500831	20.6274	5.57913e-06	-0.234385	0.08245	-0.209632	0.0753048	-0.317292	0.135386	-0.0932691	0.219939
IGP26	rs16861533	3	188237416	A	G	0.840027	0.671527	2246	4	0.231723	0.0502074	21.301	3.92519e-06	0.236342	0.0822037	0.215066	0.0757344	0.323714	0.136306	0.0988164	0.220609
IGP26	rs967367	3	188217160	A	G	0.631855	0.811649	2246	4	0.203118	0.034636	34.3909	4.50835e-09	0.159648	0.0545353	0.192413	0.0572096	0.375025	0.0871776	0.124538	0.128861
IGP26	rs3821819	3	188215419	A	G	0.631866	0.813852	2246	4	0.203631	0.0345933	34.65	3.94647e-09	0.159879	0.0545454	0.192623	0.0572013	0.374786	0.086558	0.124619	0.128643
IGP26	rs17776120	3	188215373	A	C	0.636287	0.795864	2246	4	0.202092	0.0349973	33.3448	7.71826e-09	0.160517	0.0553372	0.185887	0.0579693	0.372863	0.0867813	0.130244	0.129611
IGP26	rs7619989	3	188214443	G	C	0.592276	0.894586	2246	4	-0.14916	0.0325468	21.0033	4.58504e-06	-0.117366	0.0519117	-0.126115	0.0530809	-0.308923	0.0796738	-0.0633566	0.128566
IGP26	rs7621161	3	188209864	A	C	0.714809	0.943744	2246	4	0.249989	0.0344704	52.5955	4.09818e-13	0.217608	0.0550865	0.273782	0.0574436	0.362209	0.0831293	0.0512637	0.124703
IGP26	rs3872722	3	188208971	A	C	0.407051	0.888253	2246	4	0.152542	0.0327378	21.7112	3.16935e-06	0.118647	0.0525194	0.12728	0.0531584	0.321376	0.0800357	0.067791	0.128555
IGP26	rs11710456	3	188208581	A	G	0.698789	0.880488	2246	4	0.256285	0.0350095	53.589	2.47142e-13	0.213042	0.055739	0.291059	0.0586082	0.375606	0.0842855	0.0469973	0.126877
IGP26	rs6788832	3	188206913	A	G	0.339185	0.892362	2246	4	-0.220201	0.0335352	43.1161	5.1587e-11	-0.171281	0.0532402	-0.238509	0.0556085	-0.36227	0.080967	-0.0493623	0.128584
IGP26	rs6764279	3	188206669	A	C	0.714688	0.952826	2246	4	0.249088	0.0343129	52.6974	3.89115e-13	0.217061	0.0549635	0.272838	0.0571478	0.359081	0.0824338	0.0511923	0.124063
IGP26	rs7617523	3	188205144	T	G	0.339534	0.886162	2246	4	-0.220714	0.0336695	42.972	5.553e-11	-0.172039	0.0533938	-0.238545	0.0558611	-0.362669	0.0814048	-0.0529565	0.129119
IGP26	rs17775791	3	188205056	T	C	0.277852	0.886924	2246	4	-0.251743	0.0358916	49.1959	2.31631e-12	-0.233436	0.0568696	-0.245668	0.0612933	-0.359624	0.0839724	-0.115958	0.130106
IGP26	rs6808800	3	188202068	T	G	0.513661	0.848097	2246	4	-0.170501	0.032453	27.6023	1.49003e-07	-0.109712	0.0534019	-0.228926	0.0525521	-0.281371	0.0773309	0.0938811	0.119938
IGP26	rs13322676	3	188201439	A	C	0.278509	0.874555	2246	4	-0.25109	0.036123	48.3162	3.6275e-12	-0.235135	0.0572252	-0.241238	0.0618436	-0.36017	0.084337	-0.117254	0.130261
IGP26	rs16848727	3	188195657	A	G	0.25146	0.710316	2246	4	-0.267723	0.0414173	41.7838	1.01943e-10	-0.277131	0.0667752	-0.235725	0.0699041	-0.349579	0.0960094	-0.170228	0.148152
IGP26	rs6811061	4	93136469	A	G	0.969564	0.752615	2246	4	0.455711	0.0996807	20.9005	4.83762e-06	0.51384	0.147088	0.427768	0.157259	0.471936	0.364775	0.196184	0.393178
IGP26	rs6853847	4	93136238	A	C	0.0304379	0.752706	2246	4	-0.45572	0.0996748	20.9038	4.82941e-06	-0.513811	0.147087	-0.427802	0.157238	-0.472026	0.364763	-0.196245	0.393178
IGP26	rs871012	5	156748341	G	C	0.446031	0.90172	2246	4	0.147296	0.0321235	21.0249	4.53356e-06	0.145548	0.054686	0.165644	0.0502218	0.149671	0.0762263	0.0399004	0.122997
IGP26	rs1368314	5	147622121	G	C	0.918909	0.892747	2246	4	-0.261907	0.0591292	19.6196	9.44946e-06	-0.245863	0.0967823	-0.304101	0.0932683	-0.114908	0.15532	-0.39125	0.209188
IGP26	rs2915793	5	147619301	A	C	0.918695	0.90213	2246	4	-0.260362	0.0587726	19.6249	9.42352e-06	-0.24538	0.0963988	-0.30261	0.0927352	-0.113384	0.153119	-0.389676	0.208712
IGP26	rs1432701	5	147618074	T	C	0.0814435	0.906078	2246	4	0.259758	0.0585955	19.6521	9.29013e-06	0.24446	0.0958553	0.302037	0.0925617	0.113494	0.153027	0.389178	0.208528
IGP26	rs2400503	5	147615265	A	G	0.918509	0.90777	2246	4	-0.259504	0.0585235	19.662	9.24231e-06	-0.244415	0.0958102	-0.301318	0.092336	-0.113529	0.153015	-0.388623	0.208363
IGP26	rs2400502	5	147615238	A	G	0.0815138	0.908353	2246	4	0.259413	0.0584983	19.6651	9.22702e-06	0.244248	0.0957429	0.301275	0.0923007	0.113491	0.153001	0.388525	0.208356
IGP26	rs13179719	5	147609727	A	G	0.918419	0.913079	2246	4	-0.25859	0.0583349	19.6502	9.29955e-06	-0.24421	0.0956508	-0.301099	0.0922487	-0.112272	0.152053	-0.380661	0.20499
IGP26	rs1897534	5	147606093	T	G	0.0824477	0.944749	2246	4	0.254035	0.057051	19.8272	8.47693e-06	0.242289	0.0945261	0.290671	0.0886787	0.110778	0.150208	0.380114	0.204828
IGP26	rs1158938	5	147604818	A	G	0.0825076	0.9467	2246	4	0.253818	0.0569694	19.8501	8.37601e-06	0.242141	0.0943588	0.290392	0.0885631	0.11074	0.150122	0.379032	0.204396
IGP26	rs7724807	5	147601700	A	T	0.0832984	0.968968	2246	4	0.250554	0.0560309	19.9963	7.75937e-06	0.237074	0.0914137	0.287575	0.0876588	0.110188	0.149669	0.377709	0.203797
IGP26	rs9325089	5	147600363	T	C	0.0833286	0.97016	2246	4	0.250346	0.0559863	19.9949	7.76481e-06	0.237019	0.0913674	0.287123	0.0875443	0.110059	0.149618	0.377554	0.203731
IGP26	rs10042764	5	147598627	T	C	0.0834455	0.97498	2246	4	0.249665	0.055807	20.0142	7.68708e-06	0.236475	0.0910861	0.286469	0.087269	0.109744	0.14899	0.376121	0.203268
IGP26	rs6580538	5	147588136	A	C	0.916288	0.986302	2246	4	-0.24798	0.0553884	20.0445	7.56593e-06	-0.235229	0.0904132	-0.284569	0.0866213	-0.108624	0.147713	-0.3732	0.201948
IGP26	rs1583279	5	147584841	T	C	0.916004	0.994016	2246	4	-0.246849	0.0550784	20.0863	7.40241e-06	-0.233443	0.0894085	-0.283742	0.0863739	-0.108441	0.147543	-0.37264	0.201764
IGP26	rs1368304	5	147583260	A	G	0.915931	0.995474	2246	4	-0.246651	0.055026	20.0923	7.37944e-06	-0.233157	0.0892678	-0.283536	0.0863157	-0.108467	0.147489	-0.372543	0.201684
IGP26	rs6595633	5	100365292	A	G	0.006249	0.4097	801	1	2.30595	0.50335	20.9875	4.62301e-06	2.30595	0.50335	NA	NA	NA	NA	NA	NA
IGP26	rs17161553	5	100329705	T	C	0.00759786	0.459509	1216	2	1.6947	0.350522	23.3752	1.33283e-06	1.86137	0.401039	NA	NA	1.15534	0.721446	NA	NA
IGP26	rs10242355	7	113550176	A	G	0.87788	0.975777	2246	4	-0.220822	0.0479883	21.1746	4.19293e-06	-0.13391	0.0750426	-0.272803	0.0816123	-0.178151	0.124093	-0.47091	0.155069
IGP26	rs1901186	7	113544412	T	C	0.87808	0.982112	2246	4	-0.220204	0.0478988	21.1349	4.28052e-06	-0.133093	0.0749543	-0.272839	0.0816009	-0.177575	0.123128	-0.469721	0.154802
IGP26	rs7795683	7	113532937	A	G	0.12331	0.995126	2246	4	0.224894	0.0472965	22.6099	1.98463e-06	0.146348	0.0736664	0.27235	0.0815004	0.176944	0.122444	0.45621	0.14823
IGP26	rs9640751	7	113528995	A	G	0.876939	0.989646	2246	4	-0.225469	0.0474684	22.5613	2.03543e-06	-0.147114	0.0740654	-0.273146	0.0816247	-0.176767	0.123085	-0.453216	0.148394
IGP26	rs6466479	7	113528341	T	G	0.122476	0.967323	2246	4	0.230039	0.0480175	22.9511	1.66176e-06	0.147754	0.0743236	0.288567	0.0840568	0.176598	0.123328	0.453055	0.148406
IGP26	rs1531590	8	76198999	T	C	0.227293	0.914298	2246	4	-0.179385	0.0382419	22.0037	2.72126e-06	-0.251398	0.0635407	-0.106751	0.0618827	-0.147615	0.0902005	-0.276108	0.13859
IGP26	rs4878639	9	36089399	T	C	0.263843	0.953186	2246	4	-0.16	0.0354954	20.3186	6.55592e-06	-0.151251	0.0593759	-0.122878	0.0585071	-0.302393	0.079656	-0.00886808	0.128762
IGP26	rs10971439	9	33170813	T	C	0.228619	0.710456	2246	4	-0.260077	0.0433207	36.0423	1.93085e-09	-0.214518	0.0675322	-0.312669	0.0698677	-0.298248	0.102219	0.0805905	0.277078
IGP26	rs10813960	9	33170362	T	C	0.702147	0.743408	2246	4	0.248314	0.0387599	41.0427	1.48936e-10	0.203624	0.0625663	0.305766	0.0633509	0.27257	0.0871248	0.0400778	0.184843
IGP26	rs10971438	9	33170308	A	G	0.297859	0.746165	2246	4	-0.247761	0.0386896	41.0089	1.51538e-10	-0.202899	0.0624002	-0.305612	0.0633191	-0.271684	0.0868852	-0.0407053	0.184593
IGP26	rs10813957	9	33143527	T	G	0.738515	0.955056	2246	4	0.237316	0.0358269	43.8767	3.4972e-11	0.190291	0.0566253	0.276722	0.058485	0.278489	0.0844793	0.161761	0.169688
IGP26	rs3824458	9	33134809	T	C	0.690748	0.990994	2246	4	0.192534	0.0338273	32.3951	1.25801e-08	0.164537	0.0540835	0.233964	0.0547839	0.201268	0.0800974	0.0623435	0.152555
IGP26	rs7036812	9	33133822	T	C	0.330971	0.886285	2246	4	-0.172824	0.0351365	24.1932	8.71417e-07	-0.135931	0.056349	-0.207314	0.0568606	-0.189471	0.0833333	-0.138206	0.154748
IGP26	rs7873903	9	33132728	A	G	0.690622	0.994385	2246	4	0.191975	0.0337632	32.3297	1.30109e-08	0.164179	0.0539779	0.233397	0.0547001	0.200232	0.0799166	0.0624912	0.152105
IGP26	rs7865745	9	33130976	A	G	0.690551	0.995961	2246	4	0.191884	0.0337409	32.3417	1.29305e-08	0.164099	0.0539404	0.233335	0.0546709	0.200181	0.079895	0.0626102	0.151681
IGP26	rs7864705	9	33130352	A	C	0.309451	0.99603	2246	4	-0.191885	0.0337397	32.3444	1.29129e-08	-0.164103	0.0539385	-0.233341	0.0546682	-0.200165	0.079895	-0.0626103	0.151671
IGP26	rs3780486	9	33129453	T	C	0.73758	0.970143	2246	4	0.235433	0.0355103	43.9566	3.35743e-11	0.188552	0.0558458	0.275016	0.0581075	0.277061	0.0842264	0.162849	0.168402
IGP26	rs10971424	9	33128775	T	C	0.344715	0.895704	2246	4	-0.177224	0.0345822	26.2627	2.97995e-07	-0.141657	0.0556922	-0.209338	0.0558718	-0.197178	0.0813221	-0.133683	0.153932
IGP26	rs10813954	9	33127596	A	C	0.30949	0.996423	2246	4	-0.191866	0.0337313	32.3542	1.28479e-08	-0.164098	0.0539306	-0.233264	0.0546451	-0.200117	0.0798877	-0.0629014	0.151632
IGP26	rs10124479	9	33126233	T	G	0.309553	0.996667	2246	4	-0.191967	0.0337239	32.4024	1.25335e-08	-0.164071	0.053927	-0.233509	0.0546203	-0.200107	0.0798829	-0.0630817	0.151603
IGP26	rs10738906	9	33125634	T	C	0.309578	0.996675	2246	4	-0.192008	0.0337206	32.4226	1.24035e-08	-0.164092	0.0539256	-0.23358	0.054608	-0.200114	0.0798824	-0.0630471	0.151602
IGP26	rs913214	9	33125085	A	G	0.690384	0.996829	2246	4	0.192067	0.033715	32.4534	1.22082e-08	0.164102	0.0539221	0.233703	0.0545886	0.200092	0.0798806	0.0631057	0.151596
IGP26	rs10511909	9	33122518	G	C	0.110191	0.984504	2246	4	0.262665	0.0500908	27.4972	1.57323e-07	0.265686	0.082731	0.295354	0.0908733	0.324757	0.110387	0.0700018	0.142442
IGP26	rs10758192	9	33121651	A	G	0.690251	0.997114	2246	4	0.192199	0.0336906	32.5452	1.16453e-08	0.164098	0.0539177	0.233881	0.0544915	0.200093	0.0798791	0.0633663	0.151568
IGP26	rs2067749	9	33120640	A	G	0.110232	0.984221	2246	4	0.26281	0.0500907	27.5276	1.5487e-07	0.265733	0.0827303	0.295795	0.0908757	0.324788	0.11039	0.0699444	0.142429
IGP26	rs3780490	9	33119839	A	G	0.309726	0.996659	2246	4	-0.192345	0.033699	32.5784	1.1448e-08	-0.16417	0.0539238	-0.234187	0.0545163	-0.200162	0.0798873	-0.06332	0.151605
IGP26	rs10813951	9	33118021	A	G	0.262638	0.971113	2246	4	-0.235657	0.0354652	44.1524	3.03773e-11	-0.188526	0.0558217	-0.275394	0.0579436	-0.277077	0.0842093	-0.163315	0.168388
IGP26	rs10813950	9	33117640	A	G	0.6903	0.996173	2246	4	0.192496	0.0337077	32.6123	1.12498e-08	0.164213	0.053929	0.23449	0.0545396	0.200302	0.0799015	0.0632744	0.151689
IGP26	rs10758189	9	33115804	T	C	0.310995	0.915278	2246	4	-0.194412	0.0348907	31.0476	2.5178e-08	-0.187474	0.0556846	-0.22735	0.0563289	-0.17825	0.0820809	-0.031946	0.168175
IGP26	rs12342831	9	33114872	T	C	0.262518	0.971405	2246	4	-0.235832	0.0354706	44.2048	2.95748e-11	-0.188595	0.0558254	-0.27566	0.057956	-0.277389	0.0842099	-0.163097	0.16855
IGP26	rs10971419	9	33114161	T	C	0.309445	0.994267	2246	4	-0.193106	0.0337492	32.7389	1.05404e-08	-0.164465	0.0539668	-0.235464	0.0546267	-0.201231	0.0800071	-0.0629801	0.15203
IGP26	rs10738905	9	33113627	A	G	0.309002	0.991398	2246	4	-0.19396	0.0338137	32.9033	9.68566e-09	-0.164652	0.0540036	-0.23714	0.0547823	-0.202187	0.0801196	-0.062424	0.152983
IGP26	rs10113903	9	33112645	G	C	0.308773	0.990003	2246	4	-0.194409	0.0338445	32.9957	9.23633e-09	-0.164759	0.054024	-0.237982	0.0548566	-0.202811	0.0801951	-0.0622831	0.153237
IGP26	rs10971418	9	33112024	A	C	0.795805	0.981305	2246	4	0.230419	0.0389529	34.9912	3.31207e-09	0.191631	0.0591108	0.264452	0.0631149	0.286622	0.0971597	0.0166643	0.250883
IGP26	rs3818593	9	33110706	A	G	0.201925	0.99601	2246	4	-0.231059	0.0388816	35.3147	2.80503e-09	-0.191673	0.059115	-0.265695	0.0628102	-0.286753	0.0971531	-0.0164882	0.250855
IGP26	rs750592	9	33096619	A	C	0.853496	0.989555	2246	4	-0.19992	0.0436487	20.9784	4.64494e-06	-0.14335	0.0703619	-0.234629	0.0711968	-0.213475	0.11728	-0.267846	0.137479
IGP26	rs11212260	11	106852487	T	C	0.0281552	0.850397	2246	4	0.44396	0.100366	19.5664	9.71628e-06	0.495234	0.234956	0.327826	0.178903	0.71335	0.193345	0.249391	0.207782
IGP26	rs7224668	17	76850383	T	C	0.524482	0.944913	2246	4	-0.138585	0.0312448	19.6733	9.18769e-06	-0.11257	0.0525261	-0.109006	0.0495627	-0.223237	0.07419	-0.22188	0.116944
IGP26	rs2659005	17	76833309	T	C	0.517324	0.878683	2246	4	-0.165297	0.0324533	25.9423	3.51771e-07	-0.153663	0.0545557	-0.139204	0.0516098	-0.238753	0.0759551	-0.18032	0.124308
IGP26	rs2255166	17	76828157	T	C	0.463035	0.861297	2246	4	0.148264	0.0329578	20.2375	6.83979e-06	0.147375	0.0556687	0.111003	0.0525018	0.220286	0.0771117	0.173537	0.122187
IGP26	rs1048775	17	76816924	G	C	0.507794	0.936697	2246	4	0.143993	0.0315757	20.7959	5.10919e-06	0.126621	0.0529223	0.121718	0.0509392	0.216981	0.0734948	0.160891	0.115146
IGP26	rs969413	17	76810409	A	T	0.510888	0.965921	2246	4	-0.139226	0.0310795	20.0673	7.4763e-06	-0.123853	0.0519711	-0.113642	0.0502237	-0.222006	0.072777	-0.14179	0.111955
IGP26	rs8072140	17	11191689	T	C	0.868039	0.914757	2246	4	0.209387	0.0467162	20.0894	7.39065e-06	0.237059	0.0716266	0.263814	0.0783316	0.0728924	0.125729	0.0574739	0.164275
IGP26	rs8076431	17	11190944	A	C	0.851273	0.886585	2246	4	0.213248	0.0450248	22.432	2.17718e-06	0.25038	0.0685924	0.263176	0.0768401	0.0547205	0.121519	0.084679	0.151349
IGP27	rs1883460	1	71231446	A	T	0.407137	0.979738	2246	4	-0.140531	0.0316011	19.7762	8.70615e-06	-0.0940802	0.0512223	-0.199229	0.0505529	-0.165008	0.0755085	0.0379487	0.136657
IGP27	rs6424414	1	71228058	T	C	0.604529	0.997197	2246	4	0.141051	0.0316362	19.8784	8.25276e-06	0.088236	0.0509789	0.214495	0.0500424	0.11658	0.0780159	0.0428117	0.140377
IGP27	rs2206343	1	71221718	T	C	0.604528	0.995653	2246	4	0.141149	0.031661	19.875	8.26741e-06	0.0884968	0.0510173	0.214423	0.0500949	0.116774	0.0780345	0.0431436	0.140479
IGP27	rs2256385	1	71221065	T	C	0.596093	0.962342	2246	4	0.141945	0.0320191	19.6526	9.28748e-06	0.0882429	0.0516537	0.218901	0.0506892	0.111473	0.078689	0.0437041	0.141559
IGP27	rs646621	1	71220107	A	T	0.604527	0.99509	2246	4	0.141234	0.0316713	19.8858	8.22095e-06	0.088683	0.0510315	0.214423	0.0501161	0.11686	0.0780451	0.0432496	0.140556
IGP27	rs646511	1	71220033	T	G	0.604529	0.994898	2246	4	0.141261	0.0316745	19.8895	8.20507e-06	0.0887655	0.0510368	0.214414	0.0501226	0.116874	0.0780481	0.043238	0.140564
IGP27	rs576526	1	71218722	T	C	0.396888	0.986629	2246	4	-0.140506	0.0317624	19.5687	9.70475e-06	-0.0854429	0.0511231	-0.215002	0.050352	-0.119434	0.0781291	-0.0439339	0.140918
IGP27	rs570021	1	71217978	A	T	0.396896	0.986447	2246	4	-0.14056	0.0317661	19.5792	9.6515e-06	-0.0855817	0.0511277	-0.214975	0.0503597	-0.119481	0.0781354	-0.0440661	0.140939
IGP27	rs909848	1	71215738	T	C	0.607073	0.970247	2246	4	0.143447	0.0320173	20.0729	7.45465e-06	0.0873544	0.0513211	0.216949	0.0508791	0.125595	0.0787804	0.0562594	0.143723
IGP27	rs3819787	1	71215654	T	C	0.396901	0.985759	2246	4	-0.140607	0.031781	19.5739	9.67802e-06	-0.0858482	0.0511408	-0.214844	0.0504003	-0.119616	0.0781506	-0.0441888	0.14098
IGP27	rs484538	1	71215271	T	C	0.603101	0.985517	2246	4	0.140643	0.0317851	19.579	9.65265e-06	0.085929	0.0511444	0.214841	0.0504112	0.119665	0.0781561	0.0443151	0.140996
IGP27	rs7623788	3	154832806	A	G	0.134195	0.981639	2246	4	-0.205655	0.0449424	20.9396	4.73998e-06	-0.158467	0.0735537	-0.189599	0.0787787	-0.361959	0.0988103	-0.105025	0.146331
IGP27	rs10108033	8	132399898	T	C	0.990183	0.3071	415	1	2.95651	0.610374	23.4621	1.274e-06	NA	NA	NA	NA	2.95651	0.610374	NA	NA
IGP27	rs10970973	9	32414900	G	C	0.252261	0.920712	2246	4	0.167185	0.0367377	20.7095	5.34488e-06	0.243039	0.0625676	0.174147	0.0593886	-0.010554	0.0809833	0.283416	0.142168
IGP27	rs3814521	9	32414353	G	C	0.721149	0.98533	2246	4	-0.157923	0.0345217	20.927	4.77128e-06	-0.225668	0.0591949	-0.161197	0.0559793	0.00788794	0.0753659	-0.30846	0.130689
IGP27	rs7032871	9	32412690	A	T	0.278858	0.986663	2246	4	0.157937	0.0345019	20.9547	4.70274e-06	0.225374	0.0591634	0.161411	0.0559314	-0.00789035	0.075354	0.308554	0.130623
IGP27	rs2026739	9	32408237	T	G	0.279681	0.996152	2246	4	0.156545	0.0343052	20.8239	5.03517e-06	0.221339	0.0586755	0.162069	0.055695	-0.00894702	0.0750118	0.305456	0.130003
IGP27	rs7874815	9	32407244	T	C	0.279736	0.998574	2246	4	0.156491	0.0342609	20.8631	4.93313e-06	0.22108	0.0586423	0.162428	0.0555846	-0.00921782	0.074905	0.305535	0.129918
IGP27	rs11820502	11	5644600	G	C	0.287504	0.824012	2246	4	-0.176227	0.037802	21.7328	3.13388e-06	-0.181168	0.0625776	-0.117636	0.0631391	-0.232756	0.0908375	-0.26718	0.117529
IGP27	rs17124610	12	59835348	T	C	0.983922	0.599598	2246	4	-0.67244	0.1506	19.9367	8.00468e-06	-0.733005	0.203314	-0.589053	0.294582	-0.749472	0.371654	0.26245	0.938268
IGP27	rs6102185	20	38911947	A	G	0.423098	0.973652	2246	4	0.15099	0.0311544	23.4884	1.25667e-06	0.150675	0.0524934	0.170527	0.0504386	0.116518	0.071324	0.140838	0.113417
IGP27	rs1000349	20	38908553	A	G	0.59293	0.929146	2246	4	-0.142174	0.032097	19.6205	9.44488e-06	-0.143323	0.0541434	-0.16293	0.0520354	-0.10129	0.0731052	-0.136596	0.116948
IGP27	rs6029379	20	38906529	T	C	0.573506	0.982233	2246	4	-0.14981	0.0309526	23.4253	1.29857e-06	-0.1552	0.0522445	-0.162975	0.0501792	-0.117394	0.0705207	-0.141153	0.112382
IGP27	rs2207308	20	38906206	A	G	0.426585	0.982795	2246	4	0.149696	0.0309446	23.4019	1.31446e-06	0.155347	0.0522363	0.162536	0.0501622	0.117389	0.0705052	0.141186	0.112338
IGP27	rs6072161	20	38904841	T	C	0.573147	0.983982	2246	4	-0.149703	0.0309236	23.4358	1.29153e-06	-0.156104	0.0521877	-0.161866	0.0501336	-0.117358	0.0704847	-0.141152	0.112221
IGP27	rs6132333	20	20582106	T	C	0.0250725	0.716842	2246	4	-0.500546	0.109892	20.7469	5.24171e-06	-0.714368	0.2865	-0.457358	0.145325	-0.733647	0.364272	-0.353338	0.252076
IGP28	rs257101	3	188261522	A	C	0.228267	0.494065	2244	4	-0.315459	0.0498872	39.9858	2.55814e-10	-0.292468	0.0752137	-0.324532	0.0824372	-0.383369	0.132101	-0.258986	0.220385
IGP28	rs4012245	3	188250134	A	G	0.442832	0.981934	2244	4	0.139564	0.0313861	19.7731	8.72022e-06	0.0907655	0.0519354	0.139187	0.0510626	0.248503	0.0747431	0.124128	0.110519
IGP28	rs6800338	3	188248816	T	C	0.561938	0.944021	2244	4	-0.153745	0.0319375	23.1741	1.47976e-06	-0.104879	0.0525415	-0.159908	0.0523506	-0.255747	0.0753447	-0.121125	0.113879
IGP28	rs9876699	3	188248791	T	C	0.557191	0.920114	2244	4	-0.159009	0.0322964	24.24	8.50464e-07	-0.108443	0.052833	-0.16477	0.0532531	-0.269075	0.076224	-0.121241	0.114913
IGP28	rs2268536	3	188239602	T	G	0.159787	0.676966	2244	4	-0.32588	0.0499803	42.5127	7.02254e-11	-0.335697	0.0822509	-0.323844	0.0752914	-0.413927	0.135291	-0.0508795	0.215854
IGP28	rs16861533	3	188237416	A	G	0.840188	0.671601	2244	4	0.333039	0.0501018	44.1858	2.98646e-11	0.340905	0.0820036	0.330097	0.075724	0.429458	0.136207	0.0591284	0.216313
IGP28	rs4686838	3	188225747	A	G	0.445865	0.70889	2244	4	-0.220746	0.0358313	37.9541	7.24276e-10	-0.116831	0.0504838	-0.266099	0.0619934	-0.506451	0.101027	-0.25531	0.187853
IGP28	rs9941987	3	188225221	A	G	0.176048	0.793041	2244	4	0.386085	0.045073	73.3723	1.07365e-17	0.22568	0.0701013	0.428068	0.0776147	0.630728	0.101445	0.460395	0.197781
IGP28	rs4686837	3	188222371	A	G	0.701629	0.862174	2244	4	0.276341	0.0358087	59.5544	1.1896e-14	0.233417	0.0532028	0.227793	0.0573244	0.578013	0.10534	0.361947	0.176366
IGP28	rs967367	3	188217160	A	G	0.632043	0.811677	2244	4	0.382145	0.0346202	121.842	2.49944e-28	0.383983	0.0544075	0.305397	0.0573886	0.59333	0.0873961	0.301989	0.127036
IGP28	rs6444193	3	188216882	A	G	0.227641	0.987989	2244	4	0.339221	0.0364725	86.5038	1.3947e-20	0.283377	0.058929	0.311758	0.0599463	0.533537	0.085745	0.284537	0.142151
IGP28	rs3821819	3	188215419	A	G	0.632054	0.81388	2244	4	0.382487	0.0345788	122.352	1.93287e-28	0.384557	0.0544179	0.305869	0.0573827	0.590409	0.0867883	0.301519	0.126811
IGP28	rs17776120	3	188215373	A	C	0.636473	0.795892	2244	4	0.378634	0.0349693	117.237	2.54781e-27	0.382196	0.0552075	0.294835	0.0581334	0.588676	0.0870005	0.311752	0.12737
IGP28	rs7619989	3	188214443	G	C	0.592132	0.894573	2244	4	-0.292621	0.0325254	80.9406	2.32608e-19	-0.282621	0.0518951	-0.231872	0.0531747	-0.459734	0.0794732	-0.272275	0.127045
IGP28	rs4012257	3	188213090	A	C	0.771882	0.975673	2244	4	-0.342433	0.036654	87.2785	9.42668e-21	-0.284699	0.0590907	-0.315242	0.0601676	-0.544677	0.0868446	-0.28601	0.142713
IGP28	rs4012256	3	188213035	T	C	0.771868	0.974788	2244	4	-0.342716	0.0366674	87.3592	9.04972e-21	-0.284785	0.059104	-0.315755	0.0601999	-0.545039	0.0868794	-0.28605	0.14273
IGP28	rs4686836	3	188212059	T	C	0.228217	0.97294	2244	4	0.343209	0.0366948	87.4799	8.51389e-21	0.284994	0.0591318	0.316225	0.0602263	0.546689	0.0870435	0.286705	0.142875
IGP28	rs4686835	3	188211912	T	C	0.22826	0.971503	2244	4	0.343584	0.0367155	87.5724	8.1252e-21	0.285457	0.0591869	0.316518	0.0602449	0.547017	0.0870763	0.286804	0.142929
IGP28	rs4686834	3	188211848	A	G	0.77161	0.968958	2244	4	-0.344101	0.0367476	87.6828	7.68384e-21	-0.285908	0.0592452	-0.316832	0.0602647	-0.547763	0.0871536	-0.288071	0.143396
IGP28	rs10804908	3	188211536	A	T	0.229047	0.956395	2244	4	0.347214	0.0369363	88.3667	5.43793e-21	0.287414	0.0594407	0.319533	0.0604271	0.561554	0.0885286	0.2886	0.143604
IGP28	rs4686830	3	188211259	A	G	0.770941	0.955541	2244	4	-0.347486	0.0369496	88.4412	5.23692e-21	-0.28749	0.0594523	-0.32	0.060459	-0.561952	0.0885646	-0.2887	0.143638
IGP28	rs7619468	3	188210872	T	C	0.770455	0.942838	2244	4	-0.350881	0.0371606	89.157	3.64691e-21	-0.294169	0.0603129	-0.32044	0.0604812	-0.562145	0.0885864	-0.288788	0.143661
IGP28	rs10937279	3	188210530	A	G	0.770426	0.942175	2244	4	-0.351024	0.0371704	89.1822	3.6007e-21	-0.294255	0.0603274	-0.32062	0.0604934	-0.562453	0.0886253	-0.288829	0.143701
IGP28	rs10937278	3	188210509	A	T	0.22959	0.941475	2244	4	0.35131	0.0371805	89.2792	3.42837e-21	0.294401	0.0603386	0.32107	0.0605159	0.562766	0.0886507	0.288968	0.143722
IGP28	rs7621161	3	188209864	A	C	0.714992	0.943752	2244	4	0.436776	0.0344678	160.58	8.45299e-37	0.452796	0.0549553	0.427731	0.0576202	0.51853	0.0837068	0.223162	0.122446
IGP28	rs3872722	3	188208971	A	C	0.407199	0.888242	2244	4	0.297945	0.0327173	82.9314	8.49501e-20	0.289866	0.0525025	0.234564	0.0532616	0.467989	0.0798284	0.275204	0.126997
IGP28	rs11710456	3	188208581	A	G	0.698982	0.880498	2244	4	0.443567	0.0350057	160.561	8.5338e-37	0.452905	0.0556127	0.434836	0.0587774	0.538312	0.0848527	0.231529	0.124629
IGP28	rs3872721	3	188208185	A	G	0.238892	0.892237	2244	4	0.36326	0.0376679	93.0021	5.224e-22	0.301066	0.0607364	0.33665	0.0614404	0.587	0.0909158	0.29718	0.144617
IGP28	rs6788832	3	188206913	A	G	0.339071	0.892375	2244	4	-0.369784	0.0335791	121.272	3.33251e-28	-0.346096	0.0531037	-0.387775	0.0558604	-0.447219	0.0817117	-0.225263	0.126979
IGP28	rs6764279	3	188206669	A	C	0.714872	0.952834	2244	4	0.434834	0.034314	160.585	8.4312e-37	0.451624	0.0548327	0.426186	0.0573357	0.5135	0.0830129	0.221602	0.121819
IGP28	rs7652995	3	188205638	A	G	0.176684	0.834922	2244	4	0.404187	0.0436474	85.7525	2.03924e-20	0.285768	0.0733032	0.413264	0.0705566	0.603352	0.0978878	0.387191	0.1726
IGP28	rs7617523	3	188205144	T	G	0.339419	0.886175	2244	4	-0.37088	0.0337109	121.039	3.74701e-28	-0.347281	0.0532569	-0.389338	0.0561098	-0.446774	0.0821474	-0.22811	0.127452
IGP28	rs17775791	3	188205056	T	C	0.277649	0.886928	2244	4	-0.437165	0.0358708	148.528	3.63684e-34	-0.464455	0.0567399	-0.409047	0.0614344	-0.514855	0.0845424	-0.244319	0.127321
IGP28	rs6808800	3	188202068	T	G	0.513693	0.8481	2244	4	-0.311346	0.0324581	92.011	8.61954e-22	-0.27336	0.0532618	-0.349634	0.0526651	-0.383972	0.0784339	-0.145295	0.116571
IGP28	rs13322676	3	188201439	A	C	0.278307	0.874554	2244	4	-0.43754	0.0360973	146.922	8.16133e-34	-0.467011	0.0570951	-0.406895	0.0619676	-0.515316	0.0849056	-0.245052	0.127457
IGP28	rs16848727	3	188195657	A	G	0.251327	0.710315	2244	4	-0.451364	0.0413291	119.273	9.1275e-28	-0.509799	0.0666151	-0.39734	0.0700504	-0.493666	0.096388	-0.313469	0.143331
IGP28	rs4012171	3	188194147	A	C	0.752487	0.752035	2244	4	-0.302118	0.0402639	56.3015	6.2167e-14	-0.222558	0.0728737	-0.362308	0.0633813	-0.313751	0.088004	-0.272324	0.140749
IGP28	rs759602	3	188191498	A	G	0.775955	0.984784	2244	4	-0.212077	0.0367442	33.3127	7.84688e-09	-0.126887	0.0633036	-0.299228	0.0591353	-0.175936	0.0839021	-0.235382	0.12588
IGP28	rs11923417	3	188188484	G	C	0.597257	0.452355	2244	4	-0.302409	0.0458823	43.441	4.36944e-11	-0.218341	0.0784872	-0.385144	0.0731161	-0.243615	0.105924	-0.395858	0.165518
IGP28	rs1004631	3	44567983	T	G	0.264743	0.962628	2244	4	-0.154035	0.0347589	19.6384	9.35716e-06	-0.157231	0.0574169	-0.129368	0.0561478	-0.134368	0.0779885	-0.390069	0.15296
IGP28	rs13323323	3	44308328	T	G	0.732787	0.972837	2244	4	0.159322	0.034615	21.1847	4.17089e-06	0.172379	0.0579289	0.110781	0.0557857	0.167531	0.0775898	0.369763	0.142639
IGP28	rs1604897	8	122251491	T	C	0.836453	1	2244	4	-0.186403	0.041715	19.9673	7.87768e-06	-0.0770123	0.0742804	-0.255924	0.064317	-0.147365	0.0966796	-0.347392	0.14957
IGP28	rs6993449	8	108350603	G	C	0.650415	0.947471	2244	4	0.152772	0.0328652	21.6081	3.3443e-06	0.225708	0.0565252	0.0285477	0.0523539	0.195938	0.0770294	0.344286	0.112175
IGP28	rs11777978	8	108349088	A	G	0.636194	0.95466	2244	4	0.144993	0.0324347	19.9836	7.81104e-06	0.213179	0.0552625	0.0358449	0.0521329	0.187752	0.0765994	0.269431	0.10863
IGP28	rs1954727	8	108332310	G	C	0.325095	0.956918	2244	4	-0.153176	0.0329906	21.5577	3.43344e-06	-0.189778	0.0564996	-0.0489616	0.0522207	-0.222291	0.0784844	-0.356217	0.114343
IGP28	rs9534063	13	44682603	A	G	0.256533	0.919561	2244	4	-0.157808	0.0356665	19.5767	9.66411e-06	-0.133288	0.0588821	-0.156632	0.0576744	-0.262152	0.084097	-0.0261287	0.134052
IGP28	rs16952065	15	66506041	T	C	0.937427	0.464583	2244	4	-0.440104	0.0904005	23.7011	1.12518e-06	-0.531204	0.137342	-0.437943	0.160594	-0.305848	0.230233	-0.251143	0.292206
IGP28	rs2361701	17	75681212	A	G	0.82305	0.997617	2244	4	-0.185585	0.0400238	21.5006	3.53725e-06	-0.205054	0.0675969	-0.183503	0.06447	-0.153636	0.103948	-0.174473	0.117634
IGP28	rs1467979	17	75675338	T	C	0.823196	0.994748	2244	4	-0.186015	0.0400752	21.5448	3.45655e-06	-0.205579	0.0677034	-0.184046	0.0645818	-0.153881	0.103984	-0.174605	0.117648
IGP29	rs12374136	3	189186172	T	C	0.388201	0.957378	2245	4	0.138673	0.0312055	19.7479	8.83577e-06	0.0831527	0.0516176	0.165374	0.0503693	0.211681	0.0732423	0.0922705	0.118654
IGP29	rs12696580	3	189172039	T	C	0.598593	0.997974	2245	4	-0.13596	0.0305622	19.7905	8.64097e-06	-0.0897765	0.0509233	-0.15078	0.0491394	-0.212686	0.0713059	-0.0898891	0.116108
IGP29	rs11721263	3	189171129	T	C	0.401345	0.997958	2245	4	0.135427	0.0305632	19.6341	9.3779e-06	0.0894785	0.0509117	0.149683	0.0491562	0.212739	0.0713008	0.0898562	0.116106
IGP29	rs10433485	3	188263560	A	G	0.383259	0.864762	2245	4	0.198472	0.0340195	34.0364	5.40919e-09	0.156903	0.05937	0.241274	0.054129	0.232105	0.0763968	0.0718011	0.121524
IGP29	rs257101	3	188261522	A	C	0.227976	0.49418	2245	4	-0.509294	0.0500852	103.4	2.73942e-24	-0.535478	0.0760591	-0.519548	0.0826108	-0.432962	0.130292	-0.43397	0.221716
IGP29	rs4012246	3	188261076	T	C	0.443111	0.993195	2245	4	0.188572	0.0313375	36.2098	1.77179e-09	0.196788	0.052582	0.185974	0.0507534	0.205072	0.0734196	0.127958	0.109842
IGP29	rs257105	3	188258413	G	C	0.375351	0.869832	2245	4	0.194821	0.0340068	32.82	1.01097e-08	0.140831	0.0576004	0.247987	0.0551031	0.236228	0.0769485	0.0683393	0.123966
IGP29	rs4012245	3	188250134	A	G	0.443073	0.981941	2245	4	0.191082	0.0314919	36.8163	1.29801e-09	0.197435	0.0526874	0.190084	0.0511408	0.208555	0.0736876	0.128253	0.110721
IGP29	rs6800338	3	188248816	T	C	0.561711	0.944026	2245	4	-0.207261	0.0320418	41.8412	9.89965e-11	-0.214196	0.053296	-0.21542	0.0524315	-0.217	0.0742788	-0.114035	0.113994
IGP29	rs9876699	3	188248791	T	C	0.556966	0.920127	2245	4	-0.214246	0.0324054	43.711	3.80631e-11	-0.218711	0.0535899	-0.225734	0.0533446	-0.225137	0.0751513	-0.114772	0.11501
IGP29	rs4686844	3	188247829	A	G	0.411475	0.752304	2245	4	0.190843	0.0355989	28.7395	8.27972e-08	0.13509	0.0579998	0.24608	0.0588056	0.24288	0.0805038	0.0371809	0.143821
IGP29	rs2268533	3	188240504	G	C	0.315656	0.839099	2245	4	-0.180824	0.0361567	25.0113	5.69939e-07	-0.304418	0.0667213	-0.180311	0.0554725	-0.095067	0.0785544	0.0763045	0.137004
IGP29	rs2268536	3	188239602	T	G	0.159423	0.676927	2245	4	-0.516098	0.05017	105.822	8.06654e-25	-0.617274	0.0831045	-0.507906	0.0752759	-0.400627	0.135114	-0.192314	0.216958
IGP29	rs16861533	3	188237416	A	G	0.840548	0.671568	2245	4	0.526976	0.050296	109.778	1.09607e-25	0.621917	0.0828531	0.519672	0.075705	0.420459	0.136076	0.205209	0.217471
IGP29	rs4686838	3	188225747	A	G	0.445759	0.709214	2245	4	-0.348331	0.0359358	93.957	3.2245e-22	-0.223956	0.05104	-0.460017	0.0618945	-0.538774	0.0995912	-0.326984	0.186854
IGP29	rs9941987	3	188225221	A	G	0.175969	0.793225	2245	4	0.537984	0.045135	142.073	9.37277e-33	0.304617	0.0710726	0.690994	0.077338	0.765111	0.0999366	0.454976	0.197677
IGP29	rs4686837	3	188222371	A	G	0.701736	0.862444	2245	4	0.390804	0.0358861	118.595	1.28475e-27	0.360392	0.0538003	0.345023	0.0571731	0.658898	0.103793	0.379245	0.176024
IGP29	rs967367	3	188217160	A	G	0.632349	0.811753	2245	4	0.567955	0.0346763	268.265	2.71074e-60	0.573469	0.0549957	0.54404	0.057169	0.705038	0.0866673	0.361903	0.127096
IGP29	rs6781114	3	188217141	A	G	0.605457	0.814264	2245	4	-0.168317	0.0342145	24.201	8.67867e-07	-0.275621	0.0585743	-0.137491	0.0520958	-0.0535301	0.0856082	-0.0947818	0.131465
IGP29	rs6444193	3	188216882	A	G	0.227976	0.987993	2245	4	0.460778	0.0364656	159.668	1.33744e-36	0.402809	0.0594775	0.46001	0.059773	0.623422	0.0844198	0.334193	0.142657
IGP29	rs3821819	3	188215419	A	G	0.632366	0.81395	2245	4	0.568524	0.0346352	269.441	1.50247e-60	0.574195	0.0550053	0.544684	0.0571605	0.704035	0.0860932	0.36151	0.126874
IGP29	rs17776120	3	188215373	A	C	0.636787	0.795954	2245	4	0.568825	0.0350312	263.661	2.73259e-59	0.574406	0.0557977	0.54067	0.0579295	0.703671	0.0863029	0.381486	0.127591
IGP29	rs7619989	3	188214443	G	C	0.591877	0.894612	2245	4	-0.434419	0.0325393	178.239	1.1747e-40	-0.444907	0.052469	-0.388615	0.0530449	-0.543925	0.0782549	-0.347853	0.126461
IGP29	rs4012257	3	188213090	A	C	0.771549	0.975691	2245	4	-0.465001	0.0366474	160.999	6.8468e-37	-0.404465	0.0596391	-0.463729	0.0599923	-0.637659	0.0854871	-0.336746	0.143224
IGP29	rs4012256	3	188213035	T	C	0.771535	0.974805	2245	4	-0.465328	0.0366607	161.108	6.48028e-37	-0.404617	0.0596524	-0.464252	0.0600243	-0.638097	0.0855203	-0.336829	0.143241
IGP29	rs4686836	3	188212059	T	C	0.22855	0.972959	2245	4	0.465963	0.036688	161.307	5.86267e-37	0.404872	0.0596803	0.464709	0.0600504	0.640223	0.0856791	0.337698	0.143386
IGP29	rs4686835	3	188211912	T	C	0.228594	0.971522	2245	4	0.466444	0.0367084	161.462	5.42393e-37	0.40546	0.0597352	0.465061	0.0600689	0.64072	0.0857106	0.337874	0.143441
IGP29	rs4686834	3	188211848	A	G	0.771278	0.968976	2245	4	-0.467168	0.0367402	161.683	4.85279e-37	-0.406078	0.0597938	-0.465399	0.0600884	-0.641687	0.085786	-0.340063	0.143911
IGP29	rs10804908	3	188211536	A	T	0.229379	0.956429	2245	4	0.471434	0.036929	162.97	2.53949e-37	0.407981	0.059989	0.468191	0.0602496	0.659657	0.0871154	0.341078	0.14412
IGP29	rs4686830	3	188211259	A	G	0.770609	0.955575	2245	4	-0.471758	0.0369421	163.078	2.40557e-37	-0.408086	0.0600007	-0.468688	0.060281	-0.660238	0.0871504	-0.341165	0.144153
IGP29	rs7619468	3	188210872	T	C	0.770128	0.942847	2245	4	-0.475798	0.0371475	164.053	1.47256e-37	-0.416558	0.0608614	-0.469088	0.0603029	-0.66048	0.0871714	-0.341392	0.144176
IGP29	rs10937279	3	188210530	A	G	0.770099	0.942184	2245	4	-0.476017	0.0371572	164.119	1.42507e-37	-0.4167	0.0608758	-0.469308	0.0603151	-0.660969	0.0872087	-0.341482	0.144217
IGP29	rs10937278	3	188210509	A	T	0.229917	0.941485	2245	4	0.476287	0.0371673	164.216	1.35695e-37	0.416833	0.0608874	0.469729	0.0603373	0.661295	0.0872335	0.341606	0.144238
IGP29	rs7621161	3	188209864	A	C	0.715342	0.943689	2245	4	0.630696	0.0345527	333.178	1.95229e-74	0.644913	0.0555506	0.669451	0.0574047	0.672402	0.08348	0.294999	0.12255
IGP29	rs3872722	3	188208971	A	C	0.407448	0.888274	2245	4	0.442124	0.0327248	182.53	1.35823e-41	0.455236	0.0530716	0.391669	0.0531216	0.558346	0.0786143	0.352925	0.12642
IGP29	rs11710456	3	188208581	A	G	0.699317	0.880453	2245	4	0.642703	0.0350889	335.492	6.11817e-75	0.648286	0.0561974	0.685327	0.0585692	0.693754	0.0846089	0.311313	0.12466
IGP29	rs3872721	3	188208185	A	G	0.239233	0.892267	2245	4	0.494065	0.0376547	172.159	2.49819e-39	0.430048	0.0612843	0.48869	0.0612661	0.696401	0.0893938	0.349922	0.145142
IGP29	rs6788832	3	188206913	A	G	0.338887	0.892341	2245	4	-0.556501	0.0336665	273.235	2.23825e-61	-0.508391	0.0537759	-0.631409	0.0555636	-0.620786	0.0815405	-0.2783	0.126827
IGP29	rs6764279	3	188206669	A	C	0.715224	0.952764	2245	4	0.627334	0.0343952	332.661	2.53045e-74	0.643076	0.055426	0.665411	0.057108	0.666343	0.0827964	0.293029	0.121921
IGP29	rs7652995	3	188205638	A	G	0.176841	0.834968	2245	4	0.579702	0.0436288	176.548	2.74922e-40	0.432774	0.0742127	0.63928	0.0702274	0.764194	0.0963437	0.421132	0.17332
IGP29	rs7617523	3	188205144	T	G	0.339238	0.886144	2245	4	-0.558661	0.0337993	273.2	2.27729e-61	-0.510192	0.0539303	-0.63451	0.0558164	-0.62182	0.0819596	-0.281721	0.127321
IGP29	rs17775791	3	188205056	T	C	0.277314	0.886878	2245	4	-0.642986	0.035961	319.698	1.68522e-71	-0.658851	0.0572983	-0.681019	0.0612561	-0.671577	0.0842772	-0.333619	0.127625
IGP29	rs6808800	3	188202068	T	G	0.513438	0.848089	2245	4	-0.435274	0.0326	178.274	1.15398e-40	-0.361529	0.0540455	-0.516385	0.0525223	-0.53714	0.0783727	-0.152228	0.116821
IGP29	rs13322676	3	188201439	A	C	0.277976	0.874504	2245	4	-0.644489	0.0361906	317.132	6.10284e-71	-0.662379	0.0576542	-0.681342	0.0618077	-0.672874	0.0846262	-0.334449	0.127768
IGP29	rs16848727	3	188195657	A	G	0.251027	0.710244	2245	4	-0.677377	0.0413994	267.715	3.57294e-60	-0.72075	0.0672362	-0.710761	0.0698634	-0.649696	0.0956247	-0.398153	0.144314
IGP29	rs4012171	3	188194147	A	C	0.752401	0.751929	2245	4	-0.451056	0.0401986	125.904	3.22787e-29	-0.356291	0.0737442	-0.50659	0.0629544	-0.480247	0.0868931	-0.442034	0.141147
IGP29	rs759602	3	188191498	A	G	0.775836	0.984774	2245	4	-0.336499	0.0367101	84.0224	4.89197e-20	-0.231765	0.0641252	-0.402757	0.0587502	-0.340334	0.0827208	-0.427197	0.125998
IGP29	rs11923417	3	188188484	G	C	0.597048	0.452314	2245	4	-0.45249	0.0458666	97.3251	5.88299e-23	-0.354119	0.0792764	-0.536794	0.0728475	-0.389715	0.10454	-0.604358	0.166013
IGP29	rs6859704	5	78979404	G	C	0.076924	0.945987	2245	4	-0.259757	0.058273	19.8702	8.28832e-06	-0.192275	0.116362	-0.334956	0.0863355	-0.244517	0.11983	-0.0195244	0.243751
IGP29	rs11212863	11	108400019	T	G	0.532201	0.994159	2245	4	0.139422	0.0310659	20.1416	7.19169e-06	0.143861	0.0525277	0.102343	0.0507916	0.177075	0.0712007	0.199479	0.106085
IGP29	rs7101378	11	108398577	A	G	0.531882	0.993681	2245	4	0.139813	0.0310663	20.2543	6.77996e-06	0.144643	0.0525158	0.102621	0.0508028	0.177075	0.0712007	0.199572	0.106095
IGP29	rs13328933	12	39640016	T	C	0.948348	0.999573	2245	4	0.311631	0.0684355	20.7356	5.27264e-06	0.399879	0.113457	0.232871	0.108728	0.402074	0.162575	0.0420252	0.273086
IGP29	rs12873155	13	31609703	T	C	0.557616	0.993008	2245	4	-0.139629	0.0307038	20.6809	5.42554e-06	-0.0748569	0.0517412	-0.153904	0.0498322	-0.121553	0.0723698	-0.3736	0.103367
IGP29	rs2106134	13	31608638	T	C	0.557438	0.994785	2245	4	-0.139496	0.030678	20.6761	5.43907e-06	-0.0743615	0.0517106	-0.153832	0.0497915	-0.121869	0.0723411	-0.372645	0.103075
IGP29	rs7331540	13	31608520	G	C	0.442209	0.989995	2245	4	0.140733	0.0307535	20.9413	4.73575e-06	0.0744202	0.0517362	0.154331	0.0499288	0.1274	0.0728122	0.37311	0.103162
IGP29	rs2659005	17	76833309	T	C	0.517262	0.87869	2245	4	-0.144081	0.0324442	19.7216	8.95832e-06	-0.144726	0.0551569	-0.120175	0.05158	-0.143261	0.0753851	-0.272457	0.119978
IGP29	rs6064045	20	52134700	T	C	0.521165	0.998622	2245	4	-0.137008	0.030553	20.1086	7.31671e-06	-0.198282	0.0512656	-0.12794	0.048571	-0.0817107	0.0737214	-0.0248408	0.109843
IGP30	rs967367	3	188217160	A	G	0.631954	0.811662	2243	4	0.192138	0.0346653	30.7213	2.97882e-08	0.23435	0.0548129	0.13723	0.0572016	0.240509	0.0870583	0.133036	0.127241
IGP30	rs3821819	3	188215419	A	G	0.631961	0.813863	2243	4	0.191952	0.0346219	30.7386	2.95234e-08	0.234067	0.0548224	0.137542	0.0571932	0.239104	0.0864377	0.132416	0.127022
IGP30	rs17776120	3	188215373	A	C	0.636387	0.795873	2243	4	0.19455	0.0350219	30.859	2.77468e-08	0.240444	0.0556132	0.136491	0.057962	0.240966	0.0866579	0.133424	0.127868
IGP30	rs7621161	3	188209864	A	C	0.714874	0.943742	2243	4	0.169756	0.0344926	24.2214	8.5873e-07	0.221339	0.0553573	0.123048	0.0574255	0.214852	0.0831408	0.0310691	0.122828
IGP30	rs11710456	3	188208581	A	G	0.698844	0.880479	2243	4	0.164004	0.0350298	21.9197	2.84306e-06	0.215174	0.0560038	0.113668	0.0585907	0.214718	0.0842913	0.0267885	0.124946
IGP30	rs6788832	3	188206913	A	G	0.339193	0.892354	2243	4	-0.151264	0.0335818	20.2892	6.65754e-06	-0.19552	0.0535581	-0.113943	0.0555929	-0.191944	0.0809925	0.00257301	0.126895
IGP30	rs6764279	3	188206669	A	C	0.714752	0.952822	2243	4	0.168582	0.0343344	24.1082	9.10708e-07	0.219688	0.055233	0.12299	0.0571292	0.21243	0.0824437	0.0306952	0.122199
IGP30	rs7617523	3	188205144	T	G	0.339542	0.886154	2243	4	-0.15259	0.0337161	20.4823	6.01858e-06	-0.196356	0.0537119	-0.115879	0.0558459	-0.193147	0.0814295	0.00187121	0.127405
IGP30	rs17775791	3	188205056	T	C	0.277778	0.88691	2243	4	-0.183028	0.0359023	25.989	3.43375e-07	-0.214086	0.0570991	-0.160739	0.0612784	-0.217458	0.0839817	-0.0441315	0.12804
IGP30	rs13322676	3	188201439	A	C	0.278437	0.874541	2243	4	-0.18522	0.0361328	26.2766	2.95845e-07	-0.216002	0.0574539	-0.1643	0.06183	-0.218774	0.0843456	-0.0444007	0.128188
IGP30	rs16848727	3	188195657	A	G	0.251331	0.7103	2243	4	-0.203332	0.0414079	24.1126	9.08633e-07	-0.264255	0.0670184	-0.157647	0.0698879	-0.240831	0.0960108	-0.0285166	0.145313
IGP30	rs6599027	3	39469508	T	G	0.979825	0.675423	2243	4	-0.561915	0.126496	19.7327	8.90653e-06	-0.665429	0.193236	-0.503408	0.194629	-0.0428504	0.468242	-0.801647	0.458623
IGP30	rs9834903	3	39467807	T	C	0.0201761	0.676806	2243	4	0.561935	0.126447	19.7493	8.82923e-06	0.665608	0.193212	0.503352	0.194565	0.045222	0.466999	0.801647	0.458623
IGP30	rs9809825	3	39466631	A	G	0.979823	0.676871	2243	4	-0.561881	0.126444	19.7466	8.84182e-06	-0.665552	0.193206	-0.503255	0.194559	-0.0453629	0.466997	-0.801647	0.458623
IGP30	rs17038828	3	39450346	T	C	0.979742	0.683629	2243	4	-0.559991	0.125588	19.8823	8.23572e-06	-0.665465	0.192688	-0.500413	0.192157	-0.0455472	0.465862	-0.799192	0.457439
IGP30	rs7710556	5	115769724	G	C	0.950829	0.792767	2243	4	0.33945	0.0763974	19.7421	8.8625e-06	0.126363	0.149139	0.450485	0.113142	0.393944	0.162212	0.225846	0.312318
IGP30	rs7734156	5	115761704	G	C	0.0499572	0.773124	2243	4	-0.343661	0.0764695	20.1968	6.98686e-06	-0.12705	0.149631	-0.447637	0.112714	-0.398573	0.163637	-0.289204	0.311755
IGP30	rs17835853	5	51209081	A	G	0.956794	0.49098	2243	4	0.477804	0.103485	21.318	3.89054e-06	0.305027	0.193025	0.569648	0.185468	0.460562	0.171266	1.23467	0.544267
IGP30	rs4342275	5	51178866	A	C	0.959464	0.531435	2243	4	0.461243	0.102352	20.308	6.59233e-06	0.320124	0.195454	0.499541	0.184723	0.463143	0.167069	1.06483	0.491012
IGP30	rs9394438	6	37640081	A	G	0.713317	0.805563	2243	4	-0.167057	0.0370688	20.31	6.58543e-06	-0.157382	0.0653465	-0.26408	0.0610197	-0.233708	0.0845815	0.221472	0.108328
IGP30	rs846286	7	42036061	T	C	0.573585	0.994602	2243	4	-0.139197	0.0314999	19.5272	9.9178e-06	-0.148096	0.0532474	-0.0695892	0.0506493	-0.249632	0.0735173	-0.183566	0.111604
IGP30	rs846288	7	42033406	A	G	0.399706	0.995196	2243	4	0.142876	0.0317194	20.2895	6.65661e-06	0.151362	0.0541215	0.0914366	0.0509145	0.222854	0.0732327	0.168204	0.111597
IGP30	rs846271	7	42003362	T	C	0.628956	0.968412	2243	4	-0.153839	0.0324848	22.4271	2.18278e-06	-0.156328	0.0550797	-0.11116	0.0531691	-0.20973	0.0741207	-0.203725	0.110262
IGP30	rs1319535	9	28171085	T	C	0.345749	0.992096	2243	4	0.150868	0.0327688	21.1968	4.14461e-06	0.146633	0.0539122	0.197137	0.0527476	0.122316	0.0820309	0.0128622	0.112367
IGP30	rs10822136	10	64542417	T	C	0.805345	0.821633	2243	4	0.210631	0.0419354	25.228	5.09373e-07	0.274074	0.0668383	0.0943759	0.0688481	0.293613	0.101449	0.272314	0.165148
IGP30	rs10995440	10	64538587	A	G	0.499465	0.997953	2243	4	0.145565	0.0308674	22.239	2.40734e-06	0.164733	0.0508723	0.0990852	0.050638	0.188465	0.0718119	0.175865	0.112334
IGP30	rs10995439	10	64536918	A	G	0.500404	0.997031	2243	4	-0.145442	0.0308707	22.1964	2.46132e-06	-0.164473	0.0508682	-0.0991417	0.0506532	-0.188144	0.0718254	-0.175884	0.112322
IGP30	rs11820502	11	5644600	G	C	0.287789	0.82402	2243	4	-0.182063	0.0379353	23.0334	1.59212e-06	-0.141809	0.0626646	-0.17285	0.0633499	-0.206	0.0917109	-0.316502	0.117722
IGP30	rs2028414	14	104420433	A	C	0.635679	0.980235	2243	4	-0.140324	0.0315222	19.8167	8.52332e-06	-0.145758	0.0534018	-0.179641	0.0502438	-0.104989	0.0739066	0.00355735	0.114311
IGP30	rs2582557	14	104419096	A	G	0.635498	0.981087	2243	4	-0.140129	0.0315143	19.7716	8.72717e-06	-0.146066	0.0533733	-0.179697	0.0502399	-0.1033	0.0738869	0.00385482	0.114334
IGP30	rs2841233	14	104417952	T	C	0.642909	0.921845	2243	4	-0.147487	0.0327323	20.3028	6.61026e-06	-0.153592	0.0550802	-0.190736	0.0521072	-0.0977866	0.0775442	-0.00753571	0.120269
IGP30	rs7249142	19	19137359	A	G	0.619273	0.829229	2243	4	0.152344	0.0342571	19.7767	8.70382e-06	0.201338	0.0581202	0.0821614	0.0552497	0.244531	0.0765762	0.0275281	0.131363
IGP30	rs909674	22	38189115	A	C	0.2991	0.990852	2243	4	-0.160617	0.0337175	22.6918	1.90178e-06	-0.168694	0.0555045	-0.14038	0.052619	-0.142598	0.0845244	-0.294445	0.13625
IGP30	rs738289	22	38185829	T	C	0.293796	0.983124	2243	4	-0.153298	0.0340744	20.2403	6.82978e-06	-0.153255	0.0564837	-0.137399	0.0529527	-0.139886	0.0846517	-0.299566	0.139138
IGP30	rs5995735	22	38184367	G	C	0.293821	0.98177	2243	4	-0.153474	0.0340947	20.2626	6.75062e-06	-0.153131	0.0564928	-0.137834	0.0530089	-0.139998	0.0846829	-0.299885	0.13923
IGP30	rs1557542	22	38182296	G	C	0.706186	0.980147	2243	4	0.153782	0.0341215	20.3122	6.57808e-06	0.153059	0.0564994	0.138532	0.0530972	0.140138	0.0847061	0.299938	0.139251
IGP30	rs1557541	22	38181916	A	C	0.293822	0.979427	2243	4	-0.153903	0.0341334	20.3298	6.5179e-06	-0.15301	0.0565027	-0.138815	0.0531332	-0.140196	0.0847223	-0.300065	0.139291
IGP30	rs5757683	22	38180120	A	G	0.293848	0.978908	2243	4	-0.15393	0.0341396	20.3296	6.51835e-06	-0.152949	0.0565059	-0.138897	0.0531446	-0.140285	0.0847414	-0.300198	0.139373
IGP30	rs8137426	22	38174296	T	G	0.706098	0.977665	2243	4	0.154078	0.0341539	20.3518	6.44333e-06	0.152901	0.0565094	0.139146	0.0531705	0.140601	0.0848364	0.300287	0.139407
IGP30	rs5750830	22	38170774	A	C	0.293994	0.975568	2243	4	-0.154211	0.0341829	20.3523	6.44154e-06	-0.15249	0.0565368	-0.139676	0.0532323	-0.140888	0.084921	-0.300411	0.139476
IGP30	rs4821897	22	38165533	A	G	0.707091	0.97441	2243	4	0.157716	0.0342935	21.1508	4.24527e-06	0.142714	0.0567405	0.157151	0.0535161	0.14076	0.0849832	0.296082	0.138582
IGP30	rs1972280	22	38161932	A	T	0.293037	0.975648	2243	4	-0.157498	0.0342744	21.116	4.32309e-06	-0.142436	0.0567276	-0.157164	0.0535092	-0.140201	0.0847782	-0.295732	0.138522
IGP30	rs5750825	22	38161224	A	G	0.707034	0.980125	2243	4	0.15744	0.0342184	21.1697	4.20367e-06	0.142313	0.056722	0.1572	0.0533136	0.140156	0.0847508	0.295265	0.138425
IGP31	rs6424819	1	179938269	G	C	0.872295	0.991186	2246	4	-0.207022	0.04638	19.9237	8.0594e-06	-0.195822	0.0711298	-0.132553	0.0932274	-0.331977	0.100299	-0.175953	0.137664
IGP31	rs3845443	1	179929467	G	C	0.872259	0.989716	2246	4	-0.207669	0.0463896	20.0402	7.58324e-06	-0.196064	0.0711312	-0.132328	0.093177	-0.335079	0.100422	-0.176118	0.13775
IGP31	rs10910981	1	179927849	G	C	0.127739	0.989558	2246	4	0.207694	0.0463911	20.0438	7.56874e-06	0.19606	0.0711319	0.132293	0.0931781	0.335245	0.100429	0.176146	0.137762
IGP31	rs2877712	1	179924104	A	T	0.872265	0.989429	2246	4	-0.207747	0.0463931	20.0523	7.53547e-06	-0.196058	0.0711324	-0.132229	0.09318	-0.335583	0.100442	-0.176172	0.137771
IGP31	rs3845441	1	179922375	T	C	0.127711	0.989064	2246	4	0.208273	0.0464049	20.1436	7.18406e-06	0.196062	0.0711331	0.132172	0.0931819	0.338367	0.100553	0.176208	0.137785
IGP31	rs6687262	1	79281697	T	C	0.552969	0.998176	2246	4	-0.146138	0.0309517	22.2924	2.34127e-06	-0.114501	0.0516055	-0.197372	0.0496713	-0.128715	0.0724555	-0.0693908	0.117412
IGP31	rs1332824	1	79276960	A	C	0.543355	0.924937	2246	4	-0.146574	0.0319489	21.0474	4.48054e-06	-0.121072	0.054461	-0.20085	0.0508362	-0.114329	0.0738831	-0.0568224	0.117532
IGP31	rs967367	3	188217160	A	G	0.632107	0.811708	2246	4	-0.227376	0.0346792	42.9885	5.50621e-11	-0.154851	0.0550461	-0.233093	0.057134	-0.396654	0.086863	-0.223363	0.126396
IGP31	rs6444193	3	188216882	A	G	0.227874	0.987997	2246	4	-0.190982	0.0366144	27.2069	1.82801e-07	-0.0969781	0.0595397	-0.219624	0.0597358	-0.348355	0.0854973	-0.126052	0.146188
IGP31	rs3821819	3	188215419	A	G	0.632118	0.813909	2246	4	-0.228269	0.0346356	43.4359	4.38086e-11	-0.155626	0.0550556	-0.233292	0.0571255	-0.397359	0.0862453	-0.223399	0.126183
IGP31	rs17776120	3	188215373	A	C	0.636538	0.795919	2246	4	-0.228465	0.0350377	42.5173	7.00612e-11	-0.151268	0.0558471	-0.236993	0.0578937	-0.39465	0.0864682	-0.228136	0.127168
IGP31	rs7619989	3	188214443	G	C	0.592057	0.894598	2246	4	0.180631	0.0326262	30.6515	3.08784e-08	0.127597	0.0525259	0.181553	0.053012	0.294327	0.0794001	0.194382	0.126465
IGP31	rs4012257	3	188213090	A	C	0.77165	0.975686	2246	4	0.193476	0.0367991	27.6427	1.45924e-07	0.0983334	0.0597013	0.221494	0.0599551	0.358981	0.0866186	0.125396	0.14678
IGP31	rs4012256	3	188213035	T	C	0.771636	0.974801	2246	4	0.193604	0.0368127	27.6589	1.44702e-07	0.0983984	0.0597147	0.221712	0.0599871	0.359286	0.086655	0.125169	0.146797
IGP31	rs4686836	3	188212059	T	C	0.228448	0.972954	2246	4	-0.194004	0.0368404	27.7313	1.39386e-07	-0.0986525	0.0597425	-0.221977	0.0600131	-0.360894	0.086823	-0.125103	0.146947
IGP31	rs4686835	3	188211912	T	C	0.228492	0.971516	2246	4	-0.194357	0.036861	27.8013	1.34435e-07	-0.0991193	0.0597975	-0.222163	0.0600316	-0.361281	0.0868566	-0.125036	0.147
IGP31	rs4686834	3	188211848	A	G	0.771379	0.968971	2246	4	0.194739	0.0368929	27.8625	1.30252e-07	0.0996202	0.0598559	0.222329	0.0600511	0.362015	0.0869354	0.124375	0.147486
IGP31	rs10804908	3	188211536	A	T	0.229277	0.956413	2246	4	-0.197634	0.0370858	28.3993	9.86995e-08	-0.101324	0.0600512	-0.223732	0.0602123	-0.376191	0.0883474	-0.124164	0.147701
IGP31	rs4686830	3	188211259	A	G	0.770711	0.955559	2246	4	0.19778	0.0370991	28.421	9.76031e-08	0.10141	0.0600629	0.223944	0.0602436	0.376531	0.0883843	0.124059	0.147735
IGP31	rs7619468	3	188210872	T	C	0.77023	0.942837	2246	4	0.20186	0.0373065	29.2774	6.27232e-08	0.109291	0.0609233	0.224142	0.0602655	0.376716	0.0884067	0.123981	0.14776
IGP31	rs10937279	3	188210530	A	G	0.770202	0.942174	2246	4	0.20202	0.0373164	29.3082	6.17328e-08	0.109491	0.0609377	0.224214	0.0602777	0.377102	0.0884472	0.124003	0.147799
IGP31	rs10937278	3	188210509	A	T	0.229814	0.941474	2246	4	-0.202185	0.0373266	29.3402	6.07244e-08	-0.109601	0.0609493	-0.224447	0.0602998	-0.37744	0.0884732	-0.12376	0.147822
IGP31	rs7621161	3	188209864	A	C	0.715033	0.943704	2246	4	-0.283509	0.0345068	67.5032	2.10348e-16	-0.252393	0.0555969	-0.300467	0.057369	-0.370881	0.0828148	-0.166115	0.122481
IGP31	rs3872722	3	188208971	A	C	0.407267	0.88826	2246	4	-0.188928	0.0328119	33.1536	8.51575e-09	-0.136882	0.0531269	-0.182317	0.0530889	-0.318519	0.079761	-0.195571	0.126452
IGP31	rs11710456	3	188208581	A	G	0.699015	0.880474	2246	4	-0.293396	0.0350448	70.0909	5.66333e-17	-0.259176	0.0562425	-0.312733	0.0585325	-0.385973	0.0839672	-0.169834	0.12462
IGP31	rs3872721	3	188208185	A	G	0.239126	0.892244	2246	4	-0.208054	0.0378262	30.2529	3.79232e-08	-0.11102	0.0613454	-0.231118	0.0612279	-0.400099	0.0908231	-0.12731	0.148748
IGP31	rs6788832	3	188206913	A	G	0.339175	0.892356	2246	4	0.236713	0.0335977	49.6392	1.84787e-12	0.182929	0.0538306	0.247136	0.0555309	0.358571	0.0806558	0.180149	0.126198
IGP31	rs6764279	3	188206669	A	C	0.714912	0.952783	2246	4	-0.282637	0.034348	67.7104	1.89367e-16	-0.252835	0.055472	-0.298548	0.0570728	-0.3684	0.0821218	-0.165097	0.12185
IGP31	rs7652995	3	188205638	A	G	0.176763	0.834958	2246	4	-0.222566	0.0438193	25.798	3.79076e-07	-0.0596379	0.0742999	-0.248033	0.070187	-0.466794	0.0976008	-0.181704	0.177663
[truncated: 4,569 more rows]
