# Supplementary material for: Loci Associated with N-Glycosylation of Human Immunoglobulin G Show Pleiotropy with Autoimmune Diseases and Haematological Cancers
Source: PLoS Genet. 2013 Jan 31;9(1):e1003225. doi: 10.1371/journal.pgen.1003225 (PMC3561084; doi:10.1371/journal.pgen.1003225)
Supplement: Table S5 — Description of five glycan traits measured by MS and their descriptive statistic in the replication cohort. (XLS) [file pgen.1003225.s006.xls]

## Sheet: ST5 - Replication (MS) traits
LLS_Code (MS traits)	FORMULA for MS traits	Median	IQR	Min	Max	Analogous UPLC trait
IgG1 FA2	log(FA2/FA2G1)	4.4	0.35	3.38	5.61	GP4
IgG1 FA2B	log(FA2B/FA2G1)	3.75	0.3	2.71	4.68	GP6
IgG1 FA2BG1	log(FA2BG1/FA2G1)	2.8	0.46	1.56	4.42	GP10 + GP11
IgG1 FA2G2	log(FA2G2/FA2G1)	3.05	0.32	2.07	4.31	GP14
IgG1 FA2BG2	log(FA2BG2/FA2G1)	1.25	0.4	0.12	3.83	GP15
