# Supplementary material for: Loci Associated with N-Glycosylation of Human Immunoglobulin G Show Pleiotropy with Autoimmune Diseases and Haematological Cancers
Source: PLoS Genet. 2013 Jan 31;9(1):e1003225. doi: 10.1371/journal.pgen.1003225 (PMC3561084; doi:10.1371/journal.pgen.1003225)
Supplement: Table S6 — Summary data for all single-nucleotide polymorphisms with replicated in the LLS cohort. (XLS) [file pgen.1003225.s007.xls]

## Sheet: ST6 -Replication (MS) GWAS data
marker	chr	position	al1	al2	score	var_loss	test_stat_loss	pval_loss	EAF	R2T	beta	SE	Info	implicated gene(s)		IgG1's were normalized with respect to IgG1G1
IgG1_org1 (IgG1G0)																al1: first allele as in IMPUTE
rs11710456	3	188208581	A	G	17.0433	51.6088	5.62836	0.0176721	0.6936	93.9	0.02369	0.00999	0.936	ST6GAL1		EAF: allele frequency of al2
rs17348299	5	55358652	A	C	-6.53307	26.2371	1.62674	0.202154	0.85442	78.6	-0.01844	0.01446	0.765	IL6ST-ANKRD55		R2T: post-analysis information measure
rs9296009	6	32222493	A	T	0.00483	0.00033	0.069699	0.791776	0.29162	0	14.5913	55.2689	0	PRRT1
rs1049110	6	32834781	C	T	-0.00553	0.00028	0.107695	0.742784	0.49191	0	-1.23393	3.76004	0	HLA-DQA2, HLA-DQB2		YELLOW p-values: passing nominal statistical significance (p<0.05)
rs404256	6	90714504	C	T	-3.49621	55.4615	0.220396	0.638738	0.39341	89.3	-0.00454	0.00967	0.887	BACH2		ORANGE p-values: pasing Bonferroni correction for 85 tests (5 traits, 16 SNPs, p_crit=0.0006)
rs6421315	7	50325753	C	G	-14.5254	52.8128	3.99501	0.0456352	0.58831	81.7	-0.01926	0.00963	0.832	IKZF1
rs2072209	7	107379434	A	G	6.64233	20.5401	2.14802	0.142754	0.08442	100	0.02312	0.01577	1	LAMB1
rs1122979	7	150546004	A	G	-0.65867	17.6616	0.024564	0.875457	0.89614	73.1	-0.00275	0.01758	0.716	ABCF2-SMARCD3
rs12342831	9	33114872	C	T	-14.4264	49.1014	4.23858	0.0395153	0.73755	100	-0.021	0.0102	1	B4GALT1
rs4878639	9	36089399	C	T	0.04111	51.3264	3.3e-05	0.995421	0.72929	97.6	6e-05	0.01003	0.97	RECK
rs4930561	11	67688337	A	G	10.1996	65.4401	1.58972	0.207366	0.53409	100	0.01114	0.00884	1	SUV420H1
rs12828421	12	7226484	C	T	-3.28169	60.3245	0.178526	0.672643	0.48028	90	-0.00391	0.00926	0.892	PEX5
rs11847263	14	64845448	G	T	-6.44412	55.9959	0.741602	0.389148	0.66883	100	-0.00823	0.00955	1	FUT8
rs7224668	17	76850383	C	T	-7.57957	61.6349	0.932101	0.334318	0.48554	95.4	-0.00878	0.00909	0.957	SLC38A10
rs2186369	22	22500996	G	T	4.03758	32.9098	0.495355	0.481548	0.81823	87.2	0.00881	0.01251	0.871	SMARCB1-DERL3
rs909674	22	38189115	A	C	-9.3556	41.1429	2.1274	0.144686	0.29096	78.4	-0.01611	0.01105	0.793	SYNGR1-TAB1-MGAT3-CACNA1I
IgG1_org2 (IgG1G2)
rs11710456	3	188208581	A	G	-31.651	41.1814	24.3262	8.13e-07	0.6936	93.7	-0.044	0.00892	0.936	ST6GAL1
rs17348299	5	55358652	A	C	4.01139	21.1126	0.762163	0.382652	0.85442	79	0.01132	0.01297	0.765	IL6ST-ANKRD55
rs9296009	6	32222493	A	T	-0.0059	0.0004	0.087507	0.767371	0.29162	0	-17.8118	60.2126	0	PRRT1
rs1049110	6	32834781	C	T	-0.00022	0.00064	7.7e-05	0.992997	0.49191	0	-0.0495	5.64039	0	HLA-DQA2, HLA-DQB2
rs404256	6	90714504	C	T	7.86827	43.7598	1.41476	0.234267	0.39341	88.1	0.01021	0.00859	0.887	BACH2
rs6421315	7	50325753	C	G	7.4107	42.8337	1.28213	0.257503	0.58831	82.8	0.00982	0.00868	0.832	IKZF1
rs2072209	7	107379434	A	G	-3.06279	16.4359	0.570741	0.449965	0.08442	100	-0.01066	0.01411	1	LAMB1
rs1122979	7	150546004	A	G	-3.66341	13.8494	0.969034	0.324921	0.89614	71.6	-0.01532	0.01556	0.716	ABCF2-SMARCD3
rs12342831	9	33114872	C	T	34.0937	39.2904	29.5843	5.35e-08	0.73755	100	0.04964	0.00913	1	B4GALT1
rs4878639	9	36089399	C	T	2.43355	41.0608	0.144229	0.704113	0.72929	97.6	0.00341	0.00897	0.97	RECK
rs4930561	11	67688337	A	G	-0.13292	52.3645	0.000337	0.985345	0.53409	100	-0.00015	0.00791	1	SUV420H1
rs12828421	12	7226484	C	T	2.12126	48.6109	0.092567	0.760939	0.48028	90.7	0.00253	0.00831	0.892	PEX5
rs11847263	14	64845448	G	T	5.8139	44.8073	0.754373	0.385095	0.66883	100	0.00742	0.00855	1	FUT8
rs7224668	17	76850383	C	T	15.5817	49.2361	4.93113	0.026377	0.48554	95.3	0.01805	0.00813	0.957	SLC38A10
rs2186369	22	22500996	G	T	1.81122	26.4148	0.124193	0.724531	0.81823	87.4	0.00395	0.01121	0.871	SMARCB1-DERL3
rs909674	22	38189115	A	C	5.03105	33.0793	0.765175	0.381714	0.29096	78.7	0.00866	0.00991	0.793	SYNGR1-TAB1-MGAT3-CACNA1I
IgG1_org3 (IgG1G0N)
rs11710456	3	188208581	A	G	19.5398	92.2024	4.14093	0.0418583	0.6936	93.7	0.02717	0.01335	0.936	ST6GAL1
rs17348299	5	55358652	A	C	-16.854	45.7152	6.2136	0.0126772	0.85442	76.4	-0.04757	0.01908	0.765	IL6ST-ANKRD55
rs9296009	6	32222493	A	T	0.00398	0.00101	0.015692	0.900311	0.29162	0	12.0359	96.081	0	PRRT1
rs1049110	6	32834781	C	T	-0.01725	0.00066	0.45078	0.501965	0.49191	0	-3.84855	5.73211	0	HLA-DQA2, HLA-DQB2
rs404256	6	90714504	C	T	-5.83421	99.8903	0.340754	0.559395	0.39341	89.8	-0.00757	0.01297	0.887	BACH2
rs6421315	7	50325753	C	G	8.44937	96.8026	0.737499	0.390463	0.58831	83.6	0.0112	0.01304	0.832	IKZF1
rs2072209	7	107379434	A	G	7.54503	36.7903	1.54735	0.213527	0.08442	100	0.02626	0.02111	1	LAMB1
rs1122979	7	150546004	A	G	3.53584	31.7084	0.394284	0.530056	0.89614	73.2	0.01479	0.02355	0.716	ABCF2-SMARCD3
rs12342831	9	33114872	C	T	3.2926	87.9478	0.123269	0.725516	0.73755	100	0.00479	0.01365	1	B4GALT1
rs4878639	9	36089399	C	T	5.63249	91.8687	0.345329	0.556769	0.72929	97.5	0.00788	0.01342	0.97	RECK
rs4930561	11	67688337	A	G	13.0693	117.213	1.45723	0.227371	0.53409	100	0.01428	0.01183	1	SUV420H1
rs12828421	12	7226484	C	T	-2.18335	107.155	0.044487	0.83295	0.48028	89.3	-0.0026	0.01234	0.892	PEX5
rs11847263	14	64845448	G	T	2.42534	100.297	0.058649	0.808645	0.66883	100	0.0031	0.01279	1	FUT8
rs7224668	17	76850383	C	T	7.84902	110.642	0.556817	0.455546	0.48554	95.6	0.00909	0.01218	0.957	SLC38A10
rs2186369	22	22500996	G	T	31.4567	58.823	16.8221	4.11e-05	0.81823	87	0.06861	0.01673	0.871	SMARCB1-DERL3
rs909674	22	38189115	A	C	48.2057	75.8704	30.6284	3.12e-08	0.29096	80.7	0.08302	0.015	0.793	SYNGR1-TAB1-MGAT3-CACNA1I
IgG1_org4 (IgG1G1N)
rs11710456	3	188208581	A	G	11.4237	52.6126	2.48042	0.115271	0.6936	93.3	0.01588	0.01008	0.936	ST6GAL1
rs17348299	5	55358652	A	C	-9.11662	25.5839	3.24864	0.0714829	0.85442	74.6	-0.02573	0.01428	0.765	IL6ST-ANKRD55
rs9296009	6	32222493	A	T	-0.00306	1e-05	0.870677	0.350768	0.29162	0	-9.23217	9.89407	0	PRRT1
rs1049110	6	32834781	C	T	-0.01227	0.00019	0.774331	0.378881	0.49191	0	-2.73787	3.11135	0	HLA-DQA2, HLA-DQB2
rs404256	6	90714504	C	T	-5.00984	56.9087	0.44103	0.506626	0.39341	89.3	-0.0065	0.00979	0.887	BACH2
rs6421315	7	50325753	C	G	22.8021	55.9369	9.29501	0.00229778	0.58831	84.3	0.03023	0.00992	0.832	IKZF1
rs2072209	7	107379434	A	G	-0.5693	21.0848	0.015371	0.901331	0.08442	100	-0.00198	0.01598	1	LAMB1
rs1122979	7	150546004	A	G	-6.81217	17.3117	2.68059	0.101578	0.89614	69.8	-0.02849	0.0174	0.716	ABCF2-SMARCD3
rs12342831	9	33114872	C	T	0.31664	50.4035	0.001989	0.964426	0.73755	100	0.00046	0.01034	1	B4GALT1
rs4878639	9	36089399	C	T	3.64316	52.7182	0.251766	0.615835	0.72929	97.6	0.0051	0.01016	0.97	RECK
rs4930561	11	67688337	A	G	8.99362	67.1755	1.20409	0.272507	0.53409	100	0.00982	0.00895	1	SUV420H1
rs12828421	12	7226484	C	T	-1.70239	61.9431	0.046787	0.828751	0.48028	90.1	-0.00203	0.00939	0.892	PEX5
rs11847263	14	64845448	G	T	13.0571	57.4809	2.96599	0.0850326	0.66883	100	0.01667	0.00968	1	FUT8
rs7224668	17	76850383	C	T	14.565	63.6607	3.33234	0.06793	0.48554	96	0.01687	0.00924	0.957	SLC38A10
rs2186369	22	22500996	G	T	30.5553	33.929	27.517	1.56e-07	0.81823	87.5	0.06665	0.01271	0.871	SMARCB1-DERL3
rs909674	22	38189115	A	C	41.8675	42.8845	40.8746	1.62e-10	0.29096	79.6	0.0721	0.01128	0.793	SYNGR1-TAB1-MGAT3-CACNA1I
IgG1_org5 (IgG1G2N)
rs11710456	3	188208581	A	G	-0.24751	89.2428	0.000686	0.979	0.6936	93.4	-0.00034	0.01313	0.936	ST6GAL1
rs17348299	5	55358652	A	C	-3.40748	43.7788	0.265218	0.607	0.85442	75.4	-0.00962	0.01867	0.765	IL6ST-ANKRD55
rs9296009	6	32222493	A	T	NA	NA	NA	NA	0.29162	NA	NA	NA	0	PRRT1
rs1049110	6	32834781	C	T	-0.00921	0.00126	0.067214	0.795	0.49191	0	-2.05619	7.93109	0	HLA-DQA2, HLA-DQB2
rs404256	6	90714504	C	T	0.61517	96.0714	0.003939	0.95	0.39341	89	0.0008	0.01272	0.887	BACH2
rs6421315	7	50325753	C	G	18.0004	94.7395	3.42005	0.0644	0.58831	84.2	0.02386	0.0129	0.832	IKZF1
rs2072209	7	107379434	A	G	1.72609	35.7156	0.08342	0.773	0.08442	100	0.00601	0.0208	1	LAMB1
rs1122979	7	150546004	A	G	-12.0837	29.752	4.90774	0.0267	0.89614	70.8	-0.05054	0.02281	0.716	ABCF2-SMARCD3
rs12342831	9	33114872	C	T	16.3352	85.3787	3.12535	0.0771	0.73755	100	0.02378	0.01345	1	B4GALT1
rs4878639	9	36089399	C	T	8.52884	89.2335	0.815178	0.367	0.72929	97.6	0.01194	0.01322	0.97	RECK
rs4930561	11	67688337	A	G	11.7173	113.789	1.20658	0.272	0.53409	100	0.0128	0.01165	1	SUV420H1
rs12828421	12	7226484	C	T	1.1639	105.605	0.012828	0.91	0.48028	90.7	0.00139	0.01226	0.892	PEX5
rs11847263	14	64845448	G	T	10.224	97.3671	1.07357	0.3	0.66883	100	0.01305	0.0126	1	FUT8
rs7224668	17	76850383	C	T	29.3209	107.953	7.96384	0.00477	0.48554	96.1	0.03396	0.01203	0.957	SLC38A10
rs2186369	22	22500996	G	T	24.7655	57.1707	10.728	0.00106	0.81823	87.1	0.05402	0.01649	0.871	SMARCB1-DERL3
rs909674	22	38189115	A	C	37.8056	72.824	19.6263	9.42e-06	0.29096	79.8	0.06511	0.0147	0.793	SYNGR1-TAB1-MGAT3-CACNA1I
