# Supplementary material for: Loci Associated with N-Glycosylation of Human Immunoglobulin G Show Pleiotropy with Autoimmune Diseases and Haematological Cancers
Source: PLoS Genet. 2013 Jan 31;9(1):e1003225. doi: 10.1371/journal.pgen.1003225 (PMC3561084; doi:10.1371/journal.pgen.1003225)
Supplement: Table S7 — IgG glycans in 5 heterozygous Ikzf1 knockout mice and 5 wild-type controls. (XLS) [file pgen.1003225.s008.xls]

## Sheet: ST7 - IgG Glycans in IKZF1 KO
Sample	Neutral IgG glycans														Neutral IgG glycans - derived parameters																							Total IgG glycans (neutral + charged)
	GP1n	GP2n	GP4n	GP5n	GP6n	GP7n	GP8n	GP9n	GP10n	GP11n	GP12n	GP13n	GP14n	GP15n	% G0n	% G1n	% G2n	% Fn total	% FG0n total/G0n	% FG1n total/G1n	% FG2n total /G2n	% Fn	% FG0n/G0n	% FG1n/G1n	% FG2n/G2n	% FBn	% FBG0n/G0n	% FBG1n/G1n	% FBG2n/G2n	FBn/Fn	FBn/Fn total	Fn/(Bn + FBn)	Bn/(Fn + FBn) ‰	FBG2n/FG2n	FBG2n /(FG2n + FBG2n )	FG2n/(BG2n + FBG2n)	BG2n/(FG2n + FBG2n) ‰	GP1	GP2	GP4	GP5	GP6	GP7	GP8	GP9	GP10	GP11	GP12	GP13
21 Neo	0.774724	0.0538938	30.7801	0.363783	0.35031	0.202102	39.7871	11.8971	0.202102	0.619779	0.336836	0.222312	13.8642	0.545675	32.3228	52.7082	14.969	99.1849	99.8333	99.6166	96.2646	97.467	98.7495	98.0573	92.6193	1.71787	1.08378	1.5593	3.64536	0.0176251	1.73198	50.2361	2.24139	0.0393586	3.78682	18.0526	15.4278	0.577396	0.0401667	22.9402	0.271125	0.261083	0.150625	29.6531	8.8668	0.150625	0.461917	0.251042	0.165688
24 Neo	0.837475	0.0680874	24.3413	0.340437	0.578743	0.21788	43.8279	11.9289	0.156601	0.394907	0.449377	0.313202	15.912	0.633213	26.166	56.5262	17.3078	98.9515	99.7398	99.6146	95.594	97.188	97.528	98.6389	91.9355	1.76346	2.21181	0.975669	3.65854	0.0181449	1.78215	46.8	3.16521	0.0397946	3.82716	16.8129	18.93	0.617594	0.0502109	17.9504	0.251054	0.426793	0.160675	32.3207	8.79695	0.115485	0.291223	0.331392	0.23097
26 Neo	0.668194	0.0381825	28.5605	0.229095	0.343643	0.222731	42.618	11.7602	0.159094	0.330915	0.324551	0.229095	13.9875	0.528191	29.8396	55.091	15.0694	99.1854	99.872	99.5957	96.326	97.8236	98.7204	98.7062	92.8209	1.36184	1.15163	0.889454	3.50507	0.0139214	1.37303	61.488	2.30977	0.0377616	3.63875	18.4706	15.7826	0.52732	0.0301326	22.5392	0.180796	0.271193	0.175773	33.633	9.28084	0.125552	0.261149	0.256127	0.180796
28 Neo	0.883277	0.0457995	31.2942	0.327139	0.477624	0.157027	39.1586	11.6135	0.183198	0.56268	0.333682	0.23554	14.2044	0.523423	33.028	51.675	15.297	99.228	99.8613	99.6961	96.2789	97.481	98.4152	98.2527	92.8571	1.74692	1.44612	1.4434	3.42173	0.0179207	1.76052	49.1716	2.37373	0.0368494	3.55398	18.7155	15.9929	0.677915	0.0351511	24.0183	0.25108	0.366576	0.120518	30.0542	8.91333	0.140605	0.431857	0.256101	0.180777
30 Neo	0.654579	0.0981868	30.0255	0.229103	0.346927	0.229103	41.9258	11.3569	0.150553	0.314198	0.314198	0.176736	13.7592	0.41893	31.3543	53.9766	14.6691	99.1818	99.6868	99.5756	96.6533	97.9512	98.5804	98.7145	93.7974	1.23061	1.10647	0.861024	2.85587	0.0125635	1.24076	69.6	1.78194	0.0304472	2.95476	23.0989	12.4654	0.501832	0.0752748	23.019	0.175641	0.265971	0.175641	32.1423	8.70678	0.115421	0.240879	0.240879	0.135495
23 wt	0.637358	0.0434562	24.6686	0.586659	0.333164	0.137611	45.4117	9.8718	0.260737	1.30369	0.311436	0.289708	15.4559	0.688057	26.2693	56.9856	16.7451	99.2178	99.8346	99.7585	96.41	96.6321	98.5663	97.0132	92.301	2.58564	1.26827	2.7453	4.109	0.0267576	2.60603	33.6071	2.91992	0.0445173	4.262	15.8074	17.9453	0.441147	0.0300782	17.0744	0.406056	0.2306	0.0952476	31.4317	6.83277	0.180469	0.902346	0.21556	0.200521
25 wt	0.846012	0.0782028	32.2551	0.518982	0.618513	0.277264	39.5422	9.92464	0.263046	0.988198	0.391014	0.248827	13.4367	0.611403	34.3168	50.9953	14.6879	99.0047	99.7721	99.4563	95.6438	96.5235	97.9698	97.0026	91.4811	2.48116	1.80236	2.45365	4.16263	0.0257052	2.5061	35.3568	2.51328	0.0455026	4.35223	15.6198	17.7126	0.59814	0.0552903	22.8047	0.366926	0.437296	0.196029	27.9568	7.01684	0.185976	0.698668	0.276451	0.175924
27 wt	0.797101	0.0527009	27.4111	0.368906	0.500659	0.237154	40.7444	11.4493	0.204216	0.711462	0.388669	0.210804	16.3702	0.55336	29.1304	53.3465	17.5231	99.1107	99.8191	99.5554	96.5789	97.141	98.1004	97.839	93.4211	1.9697	1.71868	1.71647	3.15789	0.0202767	1.98737	44.5498	2.12695	0.0338028	3.26975	21.4224	12.4562	0.607735	0.0401808	20.899	0.281266	0.381718	0.180814	31.0648	8.72928	0.155701	0.542441	0.296334	0.160723
29 wt	0.917168	0.057323	26.2826	0.501576	0.286615	0.308111	42.4334	10.834	0.222127	1.02465	0.437088	0.300946	15.771	0.623388	28.0453	54.8223	17.1324	98.8965	99.7956	99.438	95.6922	96.7398	98.7736	97.1638	92.0535	2.15678	1.02197	2.27421	3.63864	0.0222946	2.18084	39.3615	3.04304	0.0395275	3.80245	17.062	18.3566	0.643475	0.0402172	18.4396	0.3519	0.201086	0.216167	29.7708	7.60105	0.155842	0.718882	0.306656	0.21114
32 wt	0.503101	0.0275672	28.4769	0.206754	0.282564	0.165403	44.3005	9.61406	0.248105	0.323915	0.213646	0.241213	14.8725	0.523777	29.4969	54.652	15.8511	99.3522	99.9065	99.6974	97.1304	97.9738	98.9486	98.6507	93.8261	1.37836	0.957944	1.04666	3.30435	0.0140687	1.38735	60.4936	2.42786	0.0352178	3.40197	19.4414	15.667	0.366227	0.0200672	20.7294	0.150504	0.205689	0.120403	32.248	6.99844	0.180605	0.23579	0.155521	0.175588
Mean - Neo	0.76365	0.06083	29.0003	0.297912	0.419449	0.205768	41.4635	11.7113	0.17031	0.444496	0.351729	0.235377	14.3455	0.529887	30.5422	53.9954	15.4625	99.1463	99.7987	99.6197	96.2234	97.5822	98.3987	98.4739	92.806	1.56414	1.39996	1.14577	3.41731	0.0160351	1.57769	55.4591	2.37441	0.0368423	3.55229	19.0301	15.7197	0.580411	0.0461872	22.0934	0.225939	0.318323	0.156647	31.5607	8.91294	0.129538	0.337405	0.267108	0.178745
Mean - wt	0.740148	0.05185	27.8189	0.436576	0.404303	0.225109	42.4864	10.3388	0.239646	0.870382	0.348371	0.2583	15.1813	0.599997	29.4517	54.1603	16.3879	99.1164	99.8256	99.5811	96.2911	97.002	98.4717	97.5339	92.6166	2.11433	1.35384	2.04726	3.6745	0.0218206	2.13354	42.6738	2.60621	0.0397136	3.81768	17.8706	16.4275	0.531345	0.0371667	19.9894	0.31133	0.291278	0.161732	30.4944	7.43568	0.171719	0.619625	0.250104	0.184779
t-test for Equality of Means Sig. (2-tailed)	0.795244	0.523272	0.527343	0.0951103	0.857511	0.594488	0.48373	0.0140578	0.00171283	0.0427348	0.944077	0.429067	0.226878	0.154211	0.563599	0.902427	0.218562	0.757655	0.548217	0.591251	0.842469	0.0871041	0.810386	0.0263245	0.729412	0.0525015	0.871186	0.0275903	0.33647	0.0523907	0.0527101	0.0848734	0.430278	0.351606	0.353422	0.475159	0.649935	0.455135	0.389688	0.188506	0.120648	0.661889	0.847396	0.342791	0.00354306	0.00232065	0.0474414	0.617979	0.745712
[truncated: 28 more columns]
