# Supplementary material for: Loci Associated with N-Glycosylation of Human Immunoglobulin G Show Pleiotropy with Autoimmune Diseases and Haematological Cancers
Source: PLoS Genet. 2013 Jan 31;9(1):e1003225. doi: 10.1371/journal.pgen.1003225 (PMC3561084; doi:10.1371/journal.pgen.1003225)
Supplement: Table S8 — Data for all IgG N-glycans measured in 101 Afro-Caribbean cases with SLE and 183 controls (Extended Table 4 from the main manuscript). (XLS) [file pgen.1003225.s009.xls]

## Sheet: ST8 - complete SLE data
	P-values below stringent multiple testing correction threshold p<0.0006 are shown in bold
	† model 1: ajdusted for age, sex and african admixture
	§ model 2: glycan trait was Z-transformed (to follow normalisation used in GWAS analysis of founder population); adjusted for age, sex and african admixture
		case			control			model 1†			model 2§
Ed_Code	Zagreb_Code	mean	sd		mean	sd		beta	P		beta	P
IGP1	GP1	0.185631	0.0818975		0.158063	0.0723945		6.02615	0.00155586		0.463155	0.00155586
IGP2	GP2	0.742857	0.525664		0.556927	0.383948		0.90013	0.00604104		0.402688	0.00604104
IGP3	GP4	21.8217	7.18301		18.6955	5.91574		0.0870685	0.000242908		0.571467	0.000242908
IGP4	GP5	0.413019	0.157257		0.425864	0.177376		-0.231193	0.774133		-0.0393747	0.774133
IGP5	GP6	5.09085	1.71338		4.06495	1.34597		0.512539	2.70191e-06		0.801423	2.70191e-06
IGP6	GP7	0.501226	0.258787		0.449312	0.242568		0.729909	0.182467		0.181989	0.182467
IGP7	GP8	18.0902	2.10606		18.6199	2.1153		-0.149111	0.0361455		-0.316674	0.0361455
IGP8	GP9	6.6675	1.09737		8.02755	1.06657		-1.31062	1.07219e-12		-1.65014	1.07219e-12
IGP9	GP10	4.58439	1.02784		4.1272	0.926433		0.61603	0.000117067		0.607902	0.000117067
IGP10	GP11	0.717103	0.158251		0.741518	0.175494		-1.12618	0.176716		-0.191048	0.176716
IGP11	GP12	0.963302	0.494225		0.908995	0.446791		0.228086	0.456922		0.105898	0.456922
IGP12	GP13	0.236019	0.0738898		0.250471	0.079969		-3.02998	0.104648		-0.236379	0.104648
IGP13	GP14	11.5924	3.5326		13.7186	3.43842		-0.22389	5.0764e-06		-0.809138	5.0764e-06
IGP14	GP15	1.57283	0.342683		1.55456	0.343751		0.344037	0.437156		0.117973	0.437156
IGP15	GP16	2.77852	0.400772		2.8677	0.401373		-0.320493	0.361045		-0.129087	0.361045
IGP16	GP17	1.9228	0.516013		2.0063	0.514938		-0.472221	0.081123		-0.243674	0.081123
IGP17	GP18	9.69954	3.10309		10.5435	2.881		-0.0890777	0.0818545		-0.265908	0.0818545
IGP18	GP19	2.40287	0.573427		2.38679	0.533556		-0.138441	0.574238		-0.0757872	0.574238
IGP19	GP20	0.732095	0.26628		0.806021	0.259824		-1.32535	0.0176577		-0.349982	0.0176577
IGP20	GP21	2.82065	1.15129		2.98875	1.04737		-0.218302	0.0979886		-0.237246	0.0979886
IGP21	GP22	0.370935	0.141225		0.346269	0.111129		0.757127	0.500989		0.0931629	0.500989
IGP22	GP23	2.43879	0.873607		2.82109	0.948287		-0.48394	0.00133787		-0.454402	0.00133787
IGP23	GP24	3.00383	0.986183		2.64964	0.816658		0.440574	0.00506014		0.394536	0.00506014
IGP24	FGS/(FG+FGS)	28.7831	4.56683		28.7613	4.10202		0.018402	0.566576		0.0785523	0.566576
IGP25	FBGS/(FBG+FBGS)	43.5742	8.21883		43.7579	7.4772		-0.00772136	0.646865		-0.0597637	0.646865
IGP26	FGS/(F+FG+FGS)	20.4313	5.3193		21.643	4.76454		-0.044828	0.120953		-0.223989	0.120953
IGP27	FBGS/(FB+FBG+FBGS)	31.1392	7.85278		32.633	7.15011		-0.0273517	0.118984		-0.203314	0.118984
IGP28	FG1S1/(FG1+FG1S1)	10.1454	1.65661		9.78421	1.56725		0.202373	0.0208253		0.325187	0.0208253
IGP29	FG2S1/(FG2+FG2S1+FG2S2)	40.6076	2.87658		38.7788	2.91629		0.267922	9.70242e-07		0.811259	9.70242e-07
IGP30	FG2S2/(FG2+FG2S1+FG2S2)	10.3961	2.96256		10.3572	2.91956		-0.0283405	0.558301		-0.0830394	0.558301
IGP31	FBG2S1/(FBG2+FBG2S1+FBG2S2)	34.3475	3.93247		36.009	3.25826		-0.200667	6.0518e-06		-0.722229	6.0518e-06
IGP32	FBG2S2/(FBG2+FBG2S1+FBG2S2)	42.2294	6.53464		39.7419	5.75018		0.0782475	0.00123284		0.481373	0.00123284
IGP33	FtotalS1/FtotalS2	2.875	0.744025		2.99926	0.699209		-0.131702	0.49984		-0.0944481	0.49984
IGP34	FS1/FS2	5.42852	1.47367		5.05358	1.35031		0.269268	0.00554503		0.378443	0.00554503
IGP35	FBS1/FBS2	0.833645	0.193051		0.92	0.182727		-3.24746	0.000139416		-0.619609	0.000139416
IGP36	FBStotal/FStotal	0.372264	0.107307		0.313333	0.0844777		7.38541	3.70271e-05		0.718283	3.70271e-05
IGP37	FBS1/FS1	0.201682	0.0654085		0.180314	0.0537333		4.72987	0.0726709		0.279	0.0726709
IGP38	FBS1/(FS1+FBS1)	0.166852	0.0451922		0.152083	0.0378179		6.36027	0.092789		0.261846	0.092789
IGP39	FBS2/FS2	1.24456	0.319269		0.976995	0.258337		3.89741	8.42105e-10		1.20113	8.42105e-10
IGP40	FBS2/(FS2+FBS2)	0.55213	0.0686866		0.486979	0.0624897		18.1691	8.58635e-11		1.30565	8.58635e-11
IGP41	GP1n	0.247843	0.0976316		0.215812	0.0886878		4.24496	0.00597051		0.394773	0.00597051
IGP42	GP2n	0.995524	0.676937		0.756458	0.489593		0.686559	0.00678817		0.39367	0.00678817
IGP43	GP4n	29.2178	8.03054		25.4986	6.71191		0.0772927	0.000222429		0.573496	0.000222429
IGP44	GP5n	0.566226	0.216093		0.586335	0.226793		-0.221497	0.725799		-0.0493661	0.725799
IGP45	GP6n	6.85085	2.02743		5.55396	1.5809		0.470083	8.6213e-07		0.872785	8.6213e-07
IGP46	GP7n	0.684623	0.353864		0.618942	0.324337		0.484823	0.23174		0.162965	0.23174
IGP47	GP8n	24.7866	3.01657		25.6714	2.74865		-0.157305	0.0036372		-0.451926	0.0036372
IGP48	GP9n	9.08528	1.51951		11.0634	1.47557		-0.939288	1.0659e-13		-1.65916	1.0659e-13
IGP49	GP10n	6.24393	1.37568		5.70052	1.2487		0.395823	0.000537039		0.522152	0.000537039
IGP50	GP11n	0.97972	0.222263		1.02403	0.231989		-1.04224	0.0898175		-0.238839	0.0898175
IGP51	GP12n	1.33415	0.727694		1.26571	0.62736		0.133644	0.535037		0.0888389	0.535037
IGP52	GP13n	0.326204	0.114195		0.345789	0.109231		-2.04078	0.121532		-0.227066	0.121532
IGP53	GP14n	16.0545	5.68107		19.1878	5.5183		-0.12561	2.67318e-05		-0.724481	2.67318e-05
IGP54	GP15n	2.17897	0.57222		2.1714	0.550233		0.13067	0.627541		0.0728134	0.627541
IGP55	G0n	37.5637	9.75976		32.087	8.07279		0.0793592	9.10064e-06		0.721476	9.10064e-06
IGP56	G1n	42.0887	4.07541		44.2075	2.93206		-0.198202	4.25995e-06		-0.698865	4.25995e-06
IGP57	G2n	19.9581	6.56868		23.0421	6.29307		-0.0931442	0.000278391		-0.610293	0.000278391
IGP58	Fn total	95.9874	1.7562		96.367	1.47908		-0.136846	0.109587		-0.217822	0.109587
IGP59	FG0n total/G0n	97.3582	1.61116		97.6914	1.2607		-0.163844	0.0878093		-0.229634	0.0878093
IGP60	FG1n total/G1n	98.3529	0.861379		98.5761	0.771594		-0.293373	0.0825555		-0.237798	0.0825555
IGP61	FG2n total /G2n	91.5779	3.17807		92.8059	2.6821		-0.141254	0.00357319		-0.412976	0.00357319
IGP62	Fn	79.548	3.93359		81.8002	3.32426		-0.188795	7.88653e-06		-0.700052	7.88653e-06
IGP63	FG0n/G0n	78.3999	5.08002		80.0947	4.32639		-0.0803386	0.00905467		-0.375506	0.00905467
IGP64	FG1n/G1n	80.9307	3.52845		83.2138	3.23625		-0.232803	5.13911e-07		-0.817767	5.13911e-07
IGP65	FG2n/G2n	80.2069	4.38241		82.9269	3.66582		-0.177982	5.08821e-06		-0.736133	5.08821e-06
IGP66	FBn	16.3797	3.07213		14.5024	2.72544		0.260531	2.05093e-06		0.778419	2.05093e-06
IGP67	FBG0n/G0n	18.7615	4.05886		17.5277	3.50543		0.0953677	0.0127628		0.357998	0.0127628
IGP68	FBG1n/G1n	17.3361	3.31218		15.3061	3.11714		0.232154	1.56176e-06		0.772669	1.56176e-06
IGP69	FBG2n/G2n	11.4335	2.42964		9.73886	2.15093		0.432892	3.45587e-08		1.03576	3.45587e-08
IGP70	FBn/Fn	0.208318	0.0481053		0.178808	0.0407626		17.315	1.31662e-06		0.791176	1.31662e-06
IGP71	FBn/Fn total	17.1038	3.30421		15.0693	2.87523		0.247277	1.5024e-06		0.787102	1.5024e-06
IGP72	Fn/(Bn + FBn)	4.95315	1.21588		5.68681	1.18926		-0.605061	5.1675e-06		-0.755041	5.1675e-06
IGP73	Bn/(Fn + FBn)	3.41657	1.24376		3.60037	1.17573		-0.163476	0.17735		-0.196499	0.17735
IGP74	FBG2n/FG2n	0.142857	0.0358875		0.117396	0.028988		30.1814	2.59031e-08		1.02056	2.59031e-08
IGP75	FBG2n /(FG2n + FBG2n )	12.4975	2.76443		10.5191	2.35295		0.404477	8.66786e-09		1.08219	8.66786e-09
IGP76	FG2n/(BG2n + FBG2n)	6.32009	1.58141		7.57632	1.62364		-0.607024	2.17554e-08		-1.0415	2.17554e-08
IGP77	BG2n/(FG2n + FBG2n)	18.2487	5.47831		17.2762	5.98757		0.0226561	0.336458		0.131917	0.336458
