# Supplementary material for: Loci Associated with N-Glycosylation of Human Immunoglobulin G Show Pleiotropy with Autoimmune Diseases and Haematological Cancers
Source: PLoS Genet. 2013 Jan 31;9(1):e1003225. doi: 10.1371/journal.pgen.1003225 (PMC3561084; doi:10.1371/journal.pgen.1003225)
Supplement: Table S9 — Effects of corticosteroids on IgG glycans. (XLS) [file pgen.1003225.s010.xls]

## Sheet: ST9-Effects of corticosteroids
		excluding cases (N=27) on oral corticosteroids				including only cases (N=74) on oral corticosteroids
Ed_Code	Zagreb_Code	mean (cases)	mean (controls)	P		mean (cases)	mean (controls)	P
IGP1	GP1	0.162	0.162383	0.734938		0.220988	0.162383	0.000339029
IGP2	GP2	0.753333	0.568238	0.153164		0.847654	0.568238	0.00478062
IGP3	GP4	20.4813	18.8081	0.559351		22.2432	18.8081	0.000164899
IGP4	GP5	0.402333	0.43285	0.923024		0.440988	0.43285	0.528061
IGP5	GP6	4.95967	4.09829	0.0227874		5.25272	4.09829	3.36218e-06
IGP6	GP7	0.489	0.473057	0.696493		0.531358	0.473057	0.299633
IGP7	GP8	18.5583	18.5784	0.402176		18.0963	18.5784	0.167425
IGP8	GP9	6.83667	8.00321	8.21911e-06		6.59531	8.00321	4.13626e-11
IGP9	GP10	4.63667	4.1272	0.00155483		4.63062	4.1272	0.000409768
IGP10	GP11	0.699333	0.749585	0.488281		0.73	0.749585	0.294647
IGP11	GP12	0.989	0.957461	0.359023		0.984691	0.957461	0.986096
IGP12	GP13	0.239667	0.253731	0.93523		0.234198	0.253731	0.0240872
IGP13	GP14	12.337	13.7186	0.234573		11.347	13.7186	1.06497e-06
IGP14	GP15	1.601	1.55456	0.0310314		1.5916	1.55456	0.543228
IGP15	GP16	2.77167	2.87295	0.392422		2.78284	2.87295	0.565442
IGP16	GP17	1.87	2.03207	0.182185		1.96111	2.03207	0.289869
IGP17	GP18	10.2447	10.5435	0.525069		9.5258	10.5435	0.0186105
IGP18	GP19	2.45667	2.35933	0.539815		2.38395	2.35933	0.631477
IGP19	GP20	0.715333	0.823161	0.0899756		0.779383	0.823161	0.21292
IGP20	GP21	2.70867	3.04984	0.128453		2.94407	3.04984	0.230973
IGP21	GP22	0.417667	0.346269	0.0688924		0.370123	0.346269	0.806777
IGP22	GP23	2.62733	2.82109	0.24091		2.42346	2.82109	0.00496295
IGP23	GP24	3.02367	2.64964	0.0333087		3.06728	2.64964	0.00266557
IGP24	FGS/(FG+FGS)	29.1043	28.4904	0.16753		28.692	28.4904	0.639613
IGP25	FBGS/(FBG+FBGS)	43.8017	43.4255	0.830968		43.5848	43.4255	0.969818
IGP26	FGS/(F+FG+FGS)	21.2313	21.5574	0.589454		20.1802	21.5574	0.0673595
IGP27	FBGS/(FB+FBG+FBGS)	31.7733	32.3603	0.640044		31.0146	32.3603	0.212684
IGP28	FG1S1/(FG1+FG1S1)	9.918	9.83969	0.336576		10.2235	9.83969	0.032005
IGP29	FG2S1/(FG2+FG2S1+FG2S2)	40.542	38.6899	0.00149182		40.6332	38.6899	2.60439e-05
IGP30	FG2S2/(FG2+FG2S1+FG2S2)	10.483	10.5241	0.269329		10.6769	10.5241	0.939221
IGP31	FBG2S1/(FBG2+FBG2S1+FBG2S2)	34.8607	35.9424	0.00979254		34.0972	35.9424	9.29457e-06
IGP32	FBG2S2/(FBG2+FBG2S1+FBG2S2)	42.0293	39.497	0.085515		42.4547	39.497	0.000574053
IGP33	FtotalS1/FtotalS2	2.84633	3.09762	0.483214		2.8721	3.09762	0.135491
IGP34	FS1/FS2	5.23467	5.17938	0.259153		5.47877	5.17938	0.0493346
IGP35	FBS1/FBS2	0.846	0.94285	0.0255106		0.836173	0.94285	0.00052135
IGP36	FBStotal/FStotal	0.358667	0.315233	0.096184		0.384691	0.315233	1.91877e-05
IGP37	FBS1/FS1	0.195	0.182694	0.989015		0.205926	0.182694	0.0780416
IGP38	FBS1/(FS1+FBS1)	0.161333	0.152902	0.998805		0.168642	0.152902	0.0575776
IGP39	FBS2/FS2	1.211	0.976995	0.000119689		1.3179	0.976995	4.728e-10
IGP40	FBS2/(FS2+FBS2)	0.535333	0.485699	0.000215858		0.558519	0.485699	1.85684e-10
IGP41	GP1n	0.221	0.221088	0.609497		0.295185	0.221088	0.000150335
IGP42	GP2n	1.021	0.770725	0.123551		1.12457	0.770725	0.00572451
IGP43	GP4n	27.6463	25.6561	0.48428		29.7207	25.6561	4.92052e-05
IGP44	GP5n	0.555667	0.594663	0.98369		0.602346	0.594663	0.586107
IGP45	GP6n	6.70667	5.5943	0.0100529		7.04667	5.5943	1.99363e-06
IGP46	GP7n	0.676333	0.64943	0.60995		0.720247	0.64943	0.386023
IGP47	GP8n	25.4447	25.6714	0.332111		24.6372	25.6714	0.013478
IGP48	GP9n	9.372	11.0634	4.76973e-06		8.97198	11.0634	3.25145e-12
IGP49	GP10n	6.35467	5.70052	0.00181693		6.29284	5.70052	0.00189273
IGP50	GP11n	0.964	1.03611	0.540432		0.994938	1.03611	0.137223
IGP51	GP12n	1.386	1.32979	0.293351		1.36123	1.32979	0.917243
IGP52	GP13n	0.334667	0.35285	0.970383		0.322469	0.35285	0.0154663
IGP53	GP14n	17.0987	19.1878	0.279344		15.7199	19.1878	7.48808e-06
IGP54	GP15n	2.22033	2.1714	0.0607618		2.19025	2.1714	0.927783
IGP55	G0n	35.596	32.2432	0.17457		38.1872	32.2432	3.01965e-06
IGP56	G1n	42.811	44.1207	0.0336556		41.6174	44.1207	5.21617e-06
IGP57	G2n	21.037	23.0421	0.560085		19.5942	23.0421	4.88217e-05
IGP58	Fn total	96.0243	96.3029	0.259462		95.8696	96.3029	0.181055
IGP59	FG0n total/G0n	97.1453	97.6224	0.216777		97.1667	97.6224	0.140963
IGP60	FG1n total/G1n	98.419	98.5201	0.462873		98.2277	98.5201	0.0933963
IGP61	FG2n total /G2n	91.8883	92.6659	0.12864		91.1285	92.6659	0.00775874
IGP62	Fn	79.7807	81.8002	0.00177056		79.3454	81.8002	2.48814e-05
IGP63	FG0n/G0n	78.337	80.0947	0.0276452		78.4517	80.0947	0.0371634
IGP64	FG1n/G1n	81.2407	83.2138	0.00050511		80.6967	83.2138	2.13409e-06
IGP65	FG2n/G2n	81.053	82.9269	0.00984071		79.402	82.9269	1.69598e-06
IGP66	FBn	16.2447	14.5024	0.0011144		16.5246	14.5024	7.08226e-06
IGP67	FBG0n/G0n	18.8067	17.5277	0.02776		18.7146	17.5277	0.0573082
IGP68	FBG1n/G1n	17.1793	15.3061	0.000641426		17.5306	15.3061	7.6971e-06
IGP69	FBG2n/G2n	10.8343	9.73886	0.00834403		11.7274	9.73886	3.44647e-08
IGP70	FBn/Fn	0.207667	0.178808	0.000480918		0.21	0.178808	6.60394e-06
IGP71	FBn/Fn total	16.938	15.0693	0.00089359		17.2573	15.0693	5.41101e-06
IGP72	Fn/(Bn + FBn)	5.043	5.72679	0.00256296		4.92185	5.72679	1.82778e-05
IGP73	Bn/(Fn + FBn)	3.50067	3.67793	0.912984		3.37827	3.67793	0.0245398
IGP74	FBG2n/FG2n	0.135333	0.118031	0.00306215		0.149506	0.118031	1.80262e-08
IGP75	FBG2n /(FG2n + FBG2n )	11.8317	10.5191	0.00331919		12.9196	10.5191	1.06479e-08
IGP76	FG2n/(BG2n + FBG2n)	6.77667	7.66777	0.00551183		6.24519	7.66777	1.23317e-07
IGP77	BG2n/(FG2n + FBG2n)	17.752	17.2762	0.554895		19.3963	17.2762	0.0670286
