# Supplementary material for: Loci Associated with N-Glycosylation of Human Immunoglobulin G Show Pleiotropy with Autoimmune Diseases and Haematological Cancers
Source: PLoS Genet. 2013 Jan 31;9(1):e1003225. doi: 10.1371/journal.pgen.1003225 (PMC3561084; doi:10.1371/journal.pgen.1003225)
Supplement: Table S10 — Principal component analysis of IgG glycosylation traits. (XLS) [file pgen.1003225.s011.xls]

## Sheet: ST10-PCA
	CROATIA-VIS (n=722)			CROATIA-KORCULA (n=776)			ORCADES (n=363)			NSPHS (n=160)
	SD	PV	CV	SD	PV	CV	SD	PV	CV	SD	PV	CV
Comp.1	4.39809	0.25121	0.25121	4.46199	0.258563	0.258563	4.54526	0.268304	0.268304	4.41512	0.25316	0.25316		SD	Standard deviation
Comp.2	3.8084	0.188362	0.439572	3.88325	0.19584	0.454403	3.86257	0.193759	0.462063	4.17797	0.226694	0.479854		PV	Proportion of Variance Explained
Comp.3	3.20817	0.133667	0.573239	2.89189	0.108611	0.563013	3.24981	0.137159	0.599222	3.19467	0.132545	0.612399		CV	Cumulative Variance Explained
Comp.4	2.83139	0.104113	0.677353	2.76531	0.0993107	0.662324	2.73765	0.0973339	0.696555	2.71482	0.0957175	0.708116
Comp.5	2.12741	0.0587776	0.73613	2.31449	0.0695698	0.731894	2.29835	0.0686025	0.765158	2.49366	0.0807574	0.788874
Comp.6	2.06822	0.0555524	0.791683	2.11037	0.0578398	0.789734	2.15986	0.0605845	0.825742	1.91066	0.0474106	0.836284
Comp.7	1.87934	0.0458691	0.837552	1.71076	0.038009	0.827743	1.68331	0.036799	0.862541	1.70568	0.0377835	0.874068
Comp.8	1.5471	0.0310845	0.868636	1.53416	0.0305667	0.858309	1.39143	0.0251438	0.887685	1.34825	0.0236074	0.897675
Comp.9	1.38927	0.0250658	0.893702	1.40382	0.0255936	0.883903	1.28209	0.0213473	0.909033	1.21762	0.0192545	0.91693
Comp.10	1.09833	0.0156667	0.909369	1.24154	0.0200185	0.903922	1.05969	0.0145836	0.923616	1.00312	0.0130681	0.929998
Comp.11	1.08594	0.015315	0.924684	1.15541	0.0173373	0.921259	1.01687	0.0134289	0.937045	0.904203	0.010618	0.940616
Comp.12	0.984033	0.0125756	0.937259	1.04721	0.0142421	0.935501	0.910892	0.0107756	0.947821	0.837508	0.00910935	0.949725
Comp.13	0.926204	0.011141	0.9484	0.970905	0.0122423	0.947743	0.860921	0.00962579	0.957446	0.824939	0.00883797	0.958563
Comp.14	0.869108	0.00980973	0.95821	0.945976	0.0116217	0.959365	0.738163	0.00707642	0.964523	0.710655	0.00655883	0.965122
Comp.15	0.802833	0.00837067	0.966581	0.732017	0.00695907	0.966324	0.71415	0.00662351	0.971146	0.656198	0.00559215	0.970714
Comp.16	0.691972	0.00621851	0.972799	0.671748	0.00586033	0.972184	0.641745	0.00534852	0.976495	0.596607	0.00462259	0.975337
Comp.17	0.649983	0.00548673	0.978286	0.636429	0.00526029	0.977445	0.586921	0.00447372	0.980969	0.578284	0.00434302	0.97968
Comp.18	0.600694	0.00468614	0.982972	0.581711	0.00439464	0.981839	0.50767	0.00334713	0.984316	0.478125	0.00296888	0.982649
Comp.19	0.439666	0.00251047	0.985483	0.506	0.00332514	0.985164	0.465142	0.00280983	0.987126	0.462751	0.00278102	0.98543
Comp.20	0.421526	0.00230758	0.98779	0.458281	0.00272755	0.987892	0.411875	0.00220314	0.989329	0.421231	0.00230436	0.987734
Comp.21	0.414922	0.00223585	0.990026	0.424981	0.00234557	0.990238	0.384056	0.00191558	0.991244	0.397451	0.00205153	0.989785
Comp.22	0.352387	0.00161269	0.991639	0.354832	0.00163514	0.991873	0.3605	0.0016878	0.992932	0.33863	0.00148922	0.991275
Comp.23	0.34249	0.00152337	0.993162	0.327911	0.00139644	0.993269	0.283448	0.00104341	0.993975	0.33721	0.00147676	0.992751
Comp.24	0.311896	0.00126337	0.994425	0.286194	0.00106373	0.994333	0.27491	0.000981501	0.994957	0.316183	0.00129833	0.99405
Comp.25	0.265514	0.000915555	0.995341	0.275942	0.000988883	0.995322	0.261758	0.000889835	0.995847	0.288156	0.00107836	0.995128
Comp.26	0.26318	0.000899529	0.99624	0.254426	0.000840685	0.996162	0.240436	0.000750775	0.996598	0.249787	0.000810305	0.995938
Comp.27	0.23083	0.000691978	0.996932	0.227477	0.000672026	0.996834	0.206613	0.0005544	0.997152	0.235387	0.000719572	0.996658
Comp.28	0.188063	0.000459319	0.997392	0.193656	0.000487048	0.997322	0.184315	0.000441193	0.997593	0.206687	0.000554797	0.997213
Comp.29	0.170974	0.000379638	0.997771	0.177739	0.000410276	0.997732	0.170595	0.000377957	0.997971	0.175889	0.000401778	0.997615
Comp.30	0.143097	0.000265933	0.998037	0.148154	0.000285058	0.998017	0.154387	0.00030955	0.998281	0.167409	0.000363971	0.997979
Comp.31	0.136391	0.000241591	0.998279	0.136417	0.000241683	0.998259	0.136744	0.000242844	0.998524	0.152401	0.000301637	0.99828
Comp.32	0.13384	0.000232639	0.998512	0.129862	0.000219013	0.998478	0.130699	0.000221846	0.998745	0.142452	0.000263539	0.998544
Comp.33	0.113104	0.000166137	0.998678	0.123275	0.00019736	0.998675	0.115388	0.000172914	0.998918	0.13557	0.000238693	0.998782
Comp.34	0.109491	0.000155693	0.998833	0.118939	0.000183719	0.998859	0.106295	0.000146735	0.999065	0.12295	0.000196322	0.998979
Comp.35	0.104261	0.000141173	0.998975	0.101107	0.000132763	0.998991	0.0984421	0.000125855	0.999191	0.107505	0.000150094	0.999129
Comp.36	0.100552	0.000131307	0.999106	0.0988392	0.000126872	0.999118	0.0898623	0.000104873	0.999296	0.101438	0.000133632	0.999263
Comp.37	0.0882194	0.000101073	0.999207	0.0826453	8.87045e-05	0.999207	0.0853366	9.45757e-05	0.99939	0.0909462	0.000107418	0.99937
Comp.38	0.0849155	9.36447e-05	0.999301	0.0789881	8.10275e-05	0.999288	0.0829712	8.94055e-05	0.99948	0.0870123	9.83266e-05	0.999468
Comp.39	0.0759252	7.48655e-05	0.999375	0.0768646	7.67294e-05	0.999365	0.0787911	8.06239e-05	0.99956	0.0789898	8.1031e-05	0.999549
Comp.40	0.0738636	7.0855e-05	0.999446	0.0747669	7.25985e-05	0.999437	0.0673947	5.89876e-05	0.999619	0.0710231	6.55101e-05	0.999615
Comp.41	0.0685325	6.09961e-05	0.999507	0.0682066	6.04173e-05	0.999498	0.0630124	5.15657e-05	0.999671	0.0641773	5.349e-05	0.999668
Comp.42	0.0643297	5.37443e-05	0.999561	0.0641797	5.3494e-05	0.999551	0.0573965	4.27838e-05	0.999714	0.0602146	4.70882e-05	0.999715
Comp.43	0.0635672	5.24778e-05	0.999614	0.0619709	4.98753e-05	0.999601	0.0529212	3.63721e-05	0.99975	0.055341	3.97744e-05	0.999755
Comp.44	0.05796	4.3628e-05	0.999657	0.0585738	4.4557e-05	0.999646	0.0485174	3.05706e-05	0.999781	0.0524191	3.56852e-05	0.999791
Comp.45	0.0562308	4.10636e-05	0.999698	0.0550051	3.92931e-05	0.999685	0.0461533	2.7664e-05	0.999808	0.0481798	3.01467e-05	0.999821
Comp.46	0.0526326	3.59764e-05	0.999734	0.0521276	3.52894e-05	0.99972	0.0405176	2.13205e-05	0.99983	0.0446124	2.58476e-05	0.999847
Comp.47	0.0499538	3.24076e-05	0.999767	0.0496668	3.20362e-05	0.999752	0.0388916	1.96435e-05	0.999849	0.0408618	2.16842e-05	0.999869
Comp.48	0.0472206	2.89583e-05	0.999796	0.0477832	2.96524e-05	0.999782	0.0384171	1.91672e-05	0.999868	0.0376928	1.84513e-05	0.999887
Comp.49	0.0467114	2.83371e-05	0.999824	0.0454712	2.68523e-05	0.999809	0.0363444	1.71548e-05	0.999886	0.035817	1.66605e-05	0.999904
Comp.50	0.0436613	2.47573e-05	0.999849	0.0430851	2.41081e-05	0.999833	0.0341275	1.51258e-05	0.999901	0.0345348	1.5489e-05	0.999919
Comp.51	0.0426789	2.36557e-05	0.999872	0.0412718	2.21216e-05	0.999855	0.0324805	1.37011e-05	0.999914	0.0303038	1.19262e-05	0.999931
Comp.52	0.038786	1.9537e-05	0.999892	0.040118	2.0902e-05	0.999876	0.0307208	1.22567e-05	0.999927	0.0296118	1.13877e-05	0.999942
Comp.53	0.0335842	1.46481e-05	0.999907	0.03816	1.89115e-05	0.999895	0.028819	1.07861e-05	0.999938	0.028083	1.02423e-05	0.999953
Comp.54	0.0324783	1.36992e-05	0.99992	0.0352881	1.61721e-05	0.999911	0.0272843	9.668e-06	0.999947	0.0251867	8.23859e-06	0.999961
Comp.55	0.031323	1.27419e-05	0.999933	0.0319668	1.32711e-05	0.999924	0.0258801	8.69846e-06	0.999956	0.0237386	7.31848e-06	0.999968
Comp.56	0.0301153	1.17784e-05	0.999945	0.0300239	1.17069e-05	0.999936	0.024398	7.73068e-06	0.999964	0.0212143	5.84477e-06	0.999974
Comp.57	0.0261107	8.85417e-06	0.999954	0.0284673	1.05245e-05	0.999946	0.0224487	6.54473e-06	0.99997	0.0192147	4.79484e-06	0.999979
Comp.58	0.0244734	7.77853e-06	0.999961	0.0269006	9.39794e-06	0.999956	0.0202571	5.32924e-06	0.999975	0.0179369	4.17836e-06	0.999983
Comp.59	0.0227959	6.74876e-06	0.999968	0.0251027	8.18368e-06	0.999964	0.0199854	5.18722e-06	0.999981	0.0160264	3.33565e-06	0.999986
Comp.60	0.0221566	6.37554e-06	0.999974	0.0235804	7.22121e-06	0.999971	0.018693	4.53805e-06	0.999985	0.0151942	2.99824e-06	0.999989
Comp.61	0.0186788	4.53111e-06	0.999979	0.022884	6.80103e-06	0.999978	0.0163587	3.4754e-06	0.999989	0.0141256	2.59133e-06	0.999992
Comp.62	0.0182237	4.31301e-06	0.999983	0.0195285	4.95274e-06	0.999983	0.0158157	3.24853e-06	0.999992	0.0121794	1.92645e-06	0.999994
Comp.63	0.0162051	3.41045e-06	0.999987	0.0177973	4.11356e-06	0.999987	0.0120519	1.88633e-06	0.999994	0.010995	1.56999e-06	0.999996
Comp.64	0.015226	3.01077e-06	0.99999	0.0166977	3.62096e-06	0.999991	0.010546	1.44438e-06	0.999995	0.0100056	1.30015e-06	0.999997
Comp.65	0.0145823	2.76162e-06	0.999992	0.015684	3.19465e-06	0.999994	0.00983042	1.25503e-06	0.999996	0.0088898	1.02635e-06	0.999998
Comp.66	0.0137614	2.45942e-06	0.999995	0.0141401	2.59665e-06	0.999997	0.00879318	1.00416e-06	0.999997	0.00763622	7.57297e-07	0.999999
Comp.67	0.0125054	2.03099e-06	0.999997	0.0110082	1.57376e-06	0.999998	0.00831952	8.98888e-07	0.999998	0.00637245	5.27378e-07	0.999999
Comp.68	0.00916552	1.091e-06	0.999998	0.00850446	9.39296e-07	0.999999	0.0065869	5.63471e-07	0.999999	0.00509029	3.36508e-07	0.999999
Comp.69	0.00810137	8.52366e-07	0.999999	0.00654615	5.5652e-07	1	0.0059238	4.55733e-07	0.999999	0.00496051	3.19567e-07	1
Comp.70	0.00675407	5.92435e-07	1	0.0034308	1.52862e-07	1	0.00491828	3.14149e-07	1	0.00372099	1.79815e-07	1
Comp.71	0.00532527	3.68292e-07	1	0.00264789	9.10565e-08	1	0.00331511	1.42726e-07	1	0.0015419	3.08759e-08	1
Comp.72	0.00182232	4.31279e-08	1	0.0015526	3.13059e-08	1	0.00236123	7.2408e-08	1	0.00115335	1.72756e-08	1
Comp.73	0.00144108	2.69705e-08	1	0.0014322	2.66391e-08	1	0.00169554	3.73356e-08	1	0.0010344	1.38958e-08	1
Comp.74	0.00101174	1.32937e-08	1	0.00124001	1.9969e-08	1	0.00106901	1.48412e-08	1	0.00100936	1.32313e-08	1
Comp.75	0.000894777	1.03977e-08	1	0.00102758	1.37132e-08	1	0.00101498	1.3379e-08	1	0.000872956	9.89679e-09	1
Comp.76	0.000793549	8.17819e-09	1	0.00083001	8.94696e-09	1	0.000928845	1.12046e-08	1	0.00070084	6.37892e-09	1
Comp.77	0.000689859	6.18059e-09	1	0.000578442	4.34539e-09	1	0.000726142	6.84782e-09	1	0.00037975	1.87286e-09	1
