# Supplementary material for: Loci Associated with N-Glycosylation of Human Immunoglobulin G Show Pleiotropy with Autoimmune Diseases and Haematological Cancers
Source: PLoS Genet. 2013 Jan 31;9(1):e1003225. doi: 10.1371/journal.pgen.1003225 (PMC3561084; doi:10.1371/journal.pgen.1003225)
Supplement: Table S11 — Description of the analysed populations. (XLS) [file pgen.1003225.s012.xls]

## Sheet: ST11-Population Descriptives
	CROATIA-VIS	CROATIA-KORCULA	ORCADES	NSPHS	LLS
Analysis	Discovery	Discovery	Discovery	Discovery	Replication
Country Of Origin	Croatia	Croatia	UK	Sweden	Dutch
Genotyping Array	Illumina HumanHap300 v1	Illumina 370CNV	Illumina HumanHap300 v2	Illumina HumanHap300 v2	Illumina660W/OmniExpress
Imputation Software	MACH (1.0.16)	MACH (1.0.16)	MACH (1.0.16)	MACH (1.0.16)	IMPUTE 2
HapMap Version for Imputation	CEU r22	CEU r22	CEU r22	CEU r22	CEU r22
N Ind. Passing Genotype QC	924	898	889	656	2415
N Ind. Passing Genotype + IgG QC	802	851	415	179	1848
Mean Age (std dev)	56.55 (15.66)	56.28 (14.01)	52.76 (15.45)	49.91 (20.26)	59.16 (6.67)
N Female (%)	465 (58.0%)	573 (67.3%)	231 (55.7%)	97 (54.2%)	977 (52.9%)
